# Supplementary material for: Genome resequencing reveals independent domestication and breeding improvement of naked oat
Source: Gigascience. 2023 Aug 1;12:giad061. doi: 10.1093/gigascience/giad061 (PMC10390318; doi:10.1093/gigascience/giad061)
Supplement: giad061_Supplemental_Table [file giad061_supplemental_table.xlsx]

## Sheet: Table S1
Table S1 Mapping summary of the 189 accessions.
Accession code	Bases(G)	Mapping_rate(%)	Depth(x)	Coverage(%)	Selected for high-depth sequencing
R1	117.88	99.92	10.47	95.07	Selected
R2	119.84	99.92	10.62	94.74	Selected
R6	151.74	99.37	12.11	95.05	Selected
R8	154.83	99.64	12.27	95.26	Selected
R12	134.63	99.74	10.58	94.93	Selected
R13	166.56	96.08	12.8	95.2	Selected
R15	128.47	99.51	10.12	95.1	Selected
R18	143.89	99.81	11.33	95.59	Selected
R19	201.88	97.5	15.89	95.4	Selected
R21	298.05	99.68	24.59	96.73	Selected
R22	267.27	96.33	21.23	96.26	Selected
R29	154.37	99.62	12.18	95.28	Selected
R30	130.25	99.18	10.13	94.73	Selected
R35	216.3	90.63	15.75	96.25	Selected
R36	205.13	99.45	16.53	95.44	Selected
R38	145.16	99.17	11.38	95.27	Selected
R39	128.16	96.47	9.7	94.8	Selected
R40	143.38	99.13	11.25	95.1	Selected
R43	144.36	99.77	11.47	95.06	Selected
R44	156.92	99.58	12.42	95.63	Selected
R45	180.56	99.04	14.34	95.76	Selected
R47	142.19	98.05	10.95	94.93	Selected
R48	152.67	99.62	12.12	95.19	Selected
R50	179.31	98.77	14.12	97.43	Selected
R51	117.55	99.91	10.42	94.76	Selected
R52	183.06	93.93	13.77	95.39	Selected
R53	183.15	99.74	14.68	95.35	Selected
R55	116.57	99.93	10.38	95.74	Selected
R56	173.76	99.92	15.45	95.23	Selected
R57	238.92	97.6	18.84	95.78	Selected
R60	221.92	99.17	18.3	95.63	Selected
R61	164.27	99.9	14.65	95.39	Selected
R62	185.25	99.4	15.07	95.72	Selected
R63	147.9	99.4	11.75	95.08	Selected
R64	164.5	99.61	13.37	95.34	Selected
R66	211.66	99.58	17.31	95.96	Selected
R67	218.94	99.5	17.97	96	Selected
R68	229.75	87.71	16.56	95.94	Selected
R69	200.43	98.98	16.46	95.32	Selected
R70	211.13	98.85	17.32	95.44	Selected
R72	184.84	97.17	14.79	95.37	Selected
R73	206	99.57	16.95	95.69	Selected
R76	200.07	99.18	16.33	95.5	Selected
R77	202.42	99.67	16.61	96.21	Selected
R78	177.86	98.95	14.38	95.42	Selected
R79	207.83	97.02	16.48	96.13	Selected
R80	199.68	99.46	16.27	95.72	Selected
R85	196.94	99.59	16.1	95.15	Selected
R86	241.94	99.52	20.06	95.71	Selected
R87	134.14	98.98	10.59	94.82	Selected
R88	138.64	99.34	11.14	95.7	Selected
R90	152.15	99.49	12.23	95.3	Selected
R91	161.68	98.14	12.93	95.57	Selected
R94	143.66	99.55	11.47	95.01	Selected
R95	195.54	99.67	16.13	95.39	Selected
R96	121.17	99.93	10.84	95.34	Selected
R99	119.65	99.91	10.62	95.4	Selected
R100	138.56	99.91	12.29	94.67	Selected
R101	102.22	99.92	9.1	94.65	Selected
R103	125.45	99.93	11.1	95.11	Selected
R107	141.24	99.91	12.48	94.9	Selected
R109	122.73	99.89	10.88	94.04	Selected
R112	135.44	99.91	12.06	95.54	Selected
R113	143.12	99.93	12.74	95.42	Selected
R115	131.82	99.91	11.72	94.54	Selected
R116	123.25	99.92	10.96	94.98	Selected
R119	104.57	99.92	9.32	94.37	Selected
R120	143.1	99.93	12.67	95.89	Selected
R123	149.76	99.91	13.28	94.9	Selected
R124	127.82	99.91	11.34	94.6	Selected
R125	123.13	99.92	10.94	94.87	Selected
R126	120.74	99.91	10.76	94.28	Selected
R127	131.93	99.9	11.72	95.71	Selected
R128	113.34	99.92	10.11	95.09	Selected
R131	114.47	99.91	10.22	95.01	Selected
R132	101.68	99.93	9.08	95.26	Selected
R133	103.52	99.93	9.25	95.31	Selected
R134	118.68	99.93	10.61	94.96	Selected
R135	116.18	99.92	10.34	94.56	Selected
R137	133.13	99.92	11.85	95.55	Selected
R138	149.46	99.91	13.29	95	Selected
R140	138.95	99.93	12.28	95.5	Selected
R143	160.01	99.92	14.2	95.64	Selected
R145	148.22	99.92	13.17	95.63	Selected
R146	135.69	99.92	11.94	95.18	Selected
R147	136.26	99.94	12.12	95.95	Selected
R148	177.57	99.91	15.71	95.58	Selected
R149	139.81	99.93	12.39	95.49	Selected
R150	140.43	99.94	12.5	95.78	Selected
R152	147.56	99.93	13.11	96.04	Selected
R154	146.46	99.92	13.02	96.72	Selected
R159	120.66	99.92	10.73	95.92	Selected
R161	140.32	99.93	12.45	95.97	Selected
R162	145	99.94	12.84	95.77	Selected
R163	85.45	99.87	7.58	94.26	Selected
R164	174.79	99.93	15.51	96.36	Selected
R165	139.83	99.92	12.41	95.91	Selected
R166	150.65	99.92	13.32	96.09	Selected
R167	144.67	99.86	12.72	92.88	Selected
R168	141.74	99.94	12.61	95.83	Selected
R169	167.89	99.93	14.91	95.92	Selected
R170	168.96	99.92	14.99	95.7	Selected
R171	182.02	99.9	16.1	95.25	Selected
R173	145.33	99.92	12.91	95.72	Selected
R182	134.48	99.91	11.94	95.36	Selected
R183	158.55	99.89	13.9	95.51	Selected
R185	144.19	99.9	12.75	95.29	Selected
R189	176.76	99.92	15.72	95.96	Selected
R193	134.19	99.92	11.89	95.14	Selected
R195	150.43	99.92	13.31	95.37	Selected
R196	149.09	99.92	13.19	95.86	Selected
R198	156.61	99.53	13.08	50.17	Selected
R199	161.06	99.86	14.22	92.93	Selected
R200	154.44	99.9	13.7	94.41	Selected
R201	145.4	99.88	12.82	93.89	Selected
R3	41.86	99.92	3.7	89.62	Unselected
R4	48.23	99.92	4.3	91.28	Unselected
R5	42.07	98.32	2.48	84.71	Unselected
R7	59.1	88.18	3.13	88.04	Unselected
R9	46.5	98.63	2.75	86.56	Unselected
R10	46.17	99.16	2.75	86.61	Unselected
R11	47.29	98.3	2.79	85.69	Unselected
R14	46.2	99.42	2.75	86.61	Unselected
R16	46.88	99.73	2.81	86.98	Unselected
R17	46.73	99.16	2.78	86.29	Unselected
R20	51.09	98.96	3.03	88.48	Unselected
R23	49.3	99.11	2.93	88.51	Unselected
R24	49.22	87.08	2.54	85.78	Unselected
R25	49.31	92.45	2.71	87.81	Unselected
R26	48.41	99.23	2.85	87.51	Unselected
R27	49.16	99	2.88	88.53	Unselected
R28	45.22	99.58	2.67	86.24	Unselected
R31	39.61	99.1	2.36	84.12	Unselected
R32	44.5	98.85	2.64	86.48	Unselected
R33	45.2	98.43	2.64	85.78	Unselected
R34	46.64	99.66	2.76	87.26	Unselected
R37	46.69	99.44	2.75	86.77	Unselected
R41	44.65	99.69	2.66	86.26	Unselected
R42	44.8	99.32	2.64	86.47	Unselected
R46	48.13	98.44	2.81	87.67	Unselected
R49	43.93	99.56	2.6	85.8	Unselected
R54	44.47	99.92	3.94	90.42	Unselected
R58	47.18	98.57	2.76	87.05	Unselected
R59	41.51	99.47	2.46	84.79	Unselected
R65	39.77	98.5	2.34	83.45	Unselected
R71	38.13	93.2	2.12	81.11	Unselected
R74	43.25	98.14	2.54	85.19	Unselected
R75	39.84	95.98	2.28	82.94	Unselected
R89	36.61	96.16	2.11	80.72	Unselected
R92	39.58	98.4	2.33	83.42	Unselected
R93	43.44	98.53	2.57	85.36	Unselected
R97	44.43	99.92	3.95	90.05	Unselected
R98	47.33	99.87	4.21	90.13	Unselected
R102	47.84	99.91	4.26	90.84	Unselected
R104	47.14	99.91	4.18	90.99	Unselected
R105	43.56	99.91	3.88	89.93	Unselected
R106	44.9	99.94	4	91.84	Unselected
R110	47.5	99.91	4.24	90.18	Unselected
R111	42.26	99.92	3.77	89.1	Unselected
R117	48.21	99.91	4.28	90.93	Unselected
R118	47.3	99.91	4.21	90.97	Unselected
R121	47.72	99.91	4.23	90.91	Unselected
R122	46.04	99.91	4.1	90.64	Unselected
R129	40.08	99.93	3.58	90.86	Unselected
R130	42.56	99.92	3.79	91.11	Unselected
R136	42.64	99.93	3.81	88.85	Unselected
R139	45.47	99.92	4.05	90.83	Unselected
R141	40.81	99.92	3.63	90.3	Unselected
R142	41.38	99.91	3.69	89.87	Unselected
R144	46.12	99.9	4.09	89.5	Unselected
R151	42.92	99.92	3.81	91.12	Unselected
R153	46.43	99.91	4.13	91.55	Unselected
R156	52.5	99.69	4.46	41.84	Unselected
R157	73.18	99.91	6.5	94.11	Unselected
R158	51.09	99.92	4.53	92.6	Unselected
R160	43.97	99.93	3.92	91.36	Unselected
R172	51.82	99.9	4.61	93.2	Unselected
R178	55.83	99.92	4.97	92.05	Unselected
R179	54.72	99.92	4.86	92.37	Unselected
R180	54.6	99.92	4.87	92.06	Unselected
R181	33.08	99.91	2.88	85.68	Unselected
R186	40.48	99.92	3.6	90.54	Unselected
R187	49.84	99.92	4.43	92.31	Unselected
R188	44.52	99.92	3.96	91.32	Unselected
R190	43.32	99.93	3.86	90.87	Unselected
R192	45.79	99.91	4.09	91.22	Unselected
R194	42.02	99.93	3.73	90.62	Unselected
R197	57.17	99.91	5.1	92.11	Unselected
haozi	254.02	99.78	15.03	96.16	Unselected

## Sheet: Table S2
Table S2. General information of the selected 115 accessions for high-depth sequencing
Group	Accession code	Accession number of NGBC	Common name	Common name in Chinese	Origin	Phenotypic data for GWAS		High quality data for the 115 selected accessions
						Smut susceptibility rate (%)	DTM (day)	Total bases	Proportion of Q20 (%)	Proportion of Q30 (%)	GC content (%)
Naked oat landraces	R1	NA	Huabei 1 hao	华北1号/李家场夏莜麦	Shanxi Province, China		104	117446514600	97.87	93.14	43.18
	R2	ZY002284	Sanfensan	三分三/五寨三分三	Wuzhai County, Shanxi Province, China	62.7	88	119381711400	98.33	94.4	43.37
	R6	ZY002340	Damingyueyoumai	大明月莜麦	Shilou County, Shanxi Province, China	94.4	87	136473818800	97.28	91.86	44.07
	R8	ZY000365	Dayoumai	大莜麦	Jiexiu City, Shanxi Province, China	100	100	138260352200	97.51	92.29	44.05
	R12	ZY002149	Dayoumai	大莜麦	Changle County, Shanxi Province, China	60.5	86	118694288400	97.46	92.15	43.9
	R13	ZY002468	Erbuqiuyoumai	二不秋莜麦	Lan County, Shanxi Province, China		89	149970485400	98.28	94.11	44.39
	R15	ZY001728	Heshunxiaoyoumai	和顺小莜麦	Shanxi Province, China	92.7	86	113714826900	98.21	94.01	45.17
	R18	ZY000519	Mayidanyoumai	蚂蚁旦莜麦	Ningwu County, Shanxi Province, China		88	127113491000	98.15	93.78	43.82
	R19	ZY002131	Xiayoumai	夏莜麦	Yangqu County, Shanxi Province, China	22.9	81	184289961000	97.77	92.89	44.51
	R21	ZY000390	Xiaoyoumai	小莜麦	Xing County, Shanxi Province, China	98.8	86	279345287300	98.56	94.75	43.93
	R22	ZY001961	Xiaoyoumai	小莜麦	Quwo County, Shanxi Province, China	56.8	74	250136513200	98.58	94.83	44.64
	R29	ZY002359	Xiaoyoumai	小莜麦	Nao County, Shanxi Province, China	24.2	87	137479311300	97.46	92.24	43.67
	R30	ZY002375	Xiaoyoumai	小莜麦	Xiyang County, Shanxi Province, China	78.2	89	114780441700	97.43	92.25	43.71
	R35	ZY002212	Yuanyoumai	元莜麦	Pinglu County, Shanxi Province, China	58.1	86	199127521300	98.43	94.38	45.16
	R36	ZY000064	Kuziwuzhaiyoumai	库字五寨莜麦	Ulanqab City, Inner Mongolia Autonomous Region, China	100	97	188590350600	98.5	94.59	43.95
	R38	ZY000090	Qidunyoumai	七吨莜麦	Zhuozi County, Inner Mongolia Autonomous Region, China	99	97	129477652000	97.76	92.82	43.8
	R39	ZY000100	Wuliyingerhutouyoumai	五里营二虎头莜麦	Hohhot, Inner Mongolia Autonomous Region, China	97.7	90	113472835000	97.86	93.02	44.43
	R40	ZY000150	Dayoumai	大莜麦	Siziwang Banner of Inner Mongolia Autonomous Region, China	100	99	127543019400	97.74	92.76	43.64
	R43	ZY000224	Yanmai#10	燕麦 ＃10	Inner Mongolia Autonomous Region, China	86.6	96	129279007000	97.75	92.88	43.76
	R44	ZY000232	Ning 2 bendiyoumai	宁2本地莜麦	Ningcheng County, Inner Mongolia Autonomous Region, China		99	140563022400	97.95	93.32	43.83
	R45	ZY000234	Chi 2 youmai	赤2莜麦	Chifeng City, Inner Mongolia Autonomous Region, China		71	163329489400	97.78	92.89	43.96
	R47	ZY000241	Youmai	莜麦	Zuoqi, Inner Mongolia Autonomous Region, China		93	126767880800	97.84	92.96	44.18
	R48	ZY000245	Xiaoyoumai	小莜麦	Shangdu County, Inner Mongolia Autonomous Region, China		77	137593208200	97.79	92.9	43.73
	R50	ZY001729	Huadechangke	化德长颗	Inner Mongolia Autonomous Region, China	93	96	161497334600	98.33	94.07	44.09
	R51	ZY001735	Wuchuanyuanyoumai	武川圆莜麦	Inner Mongolia Autonomous Region, China	91.8	86	117124194000	98.01	93.44	43.02
	R52	ZY001742	Baochangdayoumai	宝昌大莜麦	Xilinhot, Inner Mongolia Autonomous Region, China	46.7	103	166465650300	98.44	94.36	44.89
	R53	ZY001784	Xiaoyoumai	小莜麦	Xilinhot, Inner Mongolia Autonomous Region, China	36.8	99	165514799400	98.47	94.46	43.76
	R55	NA	Zhangbeidayoumai	张北大莜麦	Zhangjiakou City, Hebei Province, China		100	116186096700	98.31	94.28	43.33
	R56	ZY000054	Fengningdatan	丰宁大滩	Fengning County, Hebei Province, China		105	173147467800	98.13	93.68	43.41
	R57	ZY000012	Datanjianyoumai	大滩尖莜麦	Fengning County, Hebei Province, China	79.2	99	218995724600	98.47	94.48	44.19
	R60	ZY000021	Wudalangyoumai	武大郎莜麦	Kangbao County, Hebei Province, China	98.5	99	206708849100	98.07	93.27	43.66
	R61	ZY000024	Jianyoumai	尖莜麦	Shangyi County, Hebei Province, China	86.4	97	163728719400	97.88	93.39	43.05
	R62	ZY000035	Xiaoyoumai	小莜麦	Kangbao County, Hebei Province, China	87.2	90	171019755300	98.28	93.98	43.96
	R63	ZY000040	Wuzhaiyoumai	五寨莜麦	Zhangbei County, Hebei Province, China	96	95	127517681100	98.41	94.41	44.41
	R64	ZY000055	Zhangjiakouqingjiabaoyoumai	张家口庆家堡莜麦	Zhangjiakou City, Hebei Province, China		96	150713076300	98.29	94.14	43.77
	R66	ZY001782	Shangyiyoumai	尚义莜麦	Hebei Province, China	48.1	88	197165061100	98.45	94.38	43.88
	R67	ZY000552	Shangyixiningshan	尚义西宁山	Dingxi City, Gansu Province., China	81.6	88	205318571500	98.35	94.06	44.12
	R68	ZY000555	Laoyoumai	老莜麦	Dingxi City, Gansu Province., China	86.4	88	216182258700	98.23	93.82	46.03
	R69	ZY000569	Laoyoumai	老莜麦	Tongwei County, Gansu Province, China		93	187914602300	98.28	93.91	44.06
	R70	ZY000561	Youmai	莜麦	Pingliang City, Gansu Province, China		93	197912961000	98.26	93.9	44.38
	R72	ZY000586	Yumai	玉麦	Jingtai County, Gansu Province, China		93	171579942900	98.28	93.96	44.44
	R73	ZY000582	Xiaoyoumai	小莜麦	Zhang County, Gansu Province, China		92	192678856100	98.44	94.29	43.8
	R76	ZY000655	Yanmai	燕麦	Weining County, Guizhou Province, China		233	186445020800	98.31	93.96	44.04
	R77	ZY000656	Yanmai	燕麦	Weining County, Guizhou Province, China		224	188566490600	98.31	93.98	43.88
	R78	ZY000657	Yanmai	燕麦	Xianning County, Guizhou Province, China		227	164460550300	98.24	93.78	44.19
	R79	ZY000658	Yanmai	燕麦	Weining County, Guizhou Province, China		219	192879242000	98.41	94.13	44.69
	R80	ZY000660	Yanmai	燕麦	Weining County, Guizhou Province, China		220	184610016000	98.23	93.78	44.24
	R85	ZY000661	Xiaoyoumai	小燕麦	Qiaojia County, Yunnan Province, China		226	182888481700	98.45	94.42	43.99
	R86	ZY000664	Xiaoyoumai	小燕麦	Qiaojia County, Yunnan Province, China		227	227636884100	98.27	93.92	43.95
	R87	ZY000665	Yanmai	燕麦	Yongshan County, Yunnan Province, China		237	119704960400	98.04	93.41	43.83
	R88	ZY000666	Yanmai	燕麦	Yongshan County, Yunnan Province, China		213	125464996400	98.11	93.6	44.09
	R90	ZY000671	Lijiangyanmai	丽江燕麦	Lijiang County, Yunnan Province, China		201	137400953300	97.92	93.11	43.94
	R91	ZY000674	Deqinyanmai	德钦燕麦	Deqin County, Yunnan Province, China		228	147660827200	98.17	93.76	44.6
	R94	ZY000599	Yumai L12	玉麦L12	Guinan County, Qinghai Province, China		87	129383196000	98.15	93.74	43.93
	R95	ZY000607	Yumai L30	玉麦L30	Xining City, Qinghai Province, China	93.5	90	181364796600	97.07	91.23	43.96
	R96	ZY000619	Yumai L38	玉麦L38	Guinan County, Qinghai Province, China		90	120821518500	97.67	92.68	43.03
	R99	ZY001717	NA	无	Guinan County, Qinghai Province, China		123	119251967700	96.84	90.78	43.28
	R100	ZY000620	Kuziyoumai	库字莜麦	Mizhi County, Shaanxi Province., China	98	97	138014019000	98.08	93.81	43.27
	R101	ZY000622	Yanmai	燕麦	Zhenping County, Shaanxi Province, China		95	101843104200	97.84	93.05	43.34
	R103	ZY000632	Yanmai	燕麦	Pingli County, Shaanxi Province., China		100	124983975300	98.13	93.97	43.56
	R107	ZY001734	Dingbianyoumai	定边莜麦	Shaanxi Province, China	11.8	104	140697264000	98.19	93.99	43.24
	R109	ZY000677	Wuji	乌堵	Zhaojue County, Sichuan Province, China		229	122199292800	98.08	93.6	43.29
	R112	ZY000691	Duji	堵吉	Zhaojue County, Sichuan Province, China		237	134999777400	98.2	94	43.32
	R113	ZY000693	Lidu	力堵	Zhaojue County, Sichuan Province, China		233	142650535200	98.01	93.34	43.01
	R115	NA	Abadu	阿坝都	Liangshan Yi Autonomous Prefecture, Sichuan Province, China		107	131298808500	97.84	93.14	43.38
	R116	ZY000001	Miyanmai(2)	米燕麦(2)	Keshan County, Heilongjiang Province, China	82	97	122771548800	98.11	93.7	43.45
	R119	ZY000006	Wuquqiyiyoumai	五区七一区莜麦	Bei´an City, Heilongjiang Province, China		92	104187064800	98.24	94.11	43.34
	R120	ZY000008	Kuziyoumai	库字莜麦	Yanjiang County, Heilongjiang Province, China	95.6	96	142647342300	98.26	94.19	43.38
	R123	ZY000653	Lasayanmai	拉萨燕麦	Tibet Autonomous Region, China		92	149140942500	97.12	91.58	43.34
	R124	ZY001720	Lasayanmai	拉萨莜麦	Tibet Autonomous Region, China	93.8	100	127327832400	98.12	93.86	43.19
	R125	ZY000652	Jilinluoyanmai	吉林裸燕麦	Jilin Province, China		84	122660483100	98.13	93.79	43.27
	R126	ZY000654	Guyuanyoumai	固原莜麦	Guyuan County, Ningxia Hui Autonomous Region		101	120288150600	97.82	93.05	42.92
	R127	ZY000697	ABrighton/Brighton	ABrighton	Canada	60.4	87	131505888000	97.21	91.67	43.49
	R128	ZY000702	ABrighton/Brighton	ABrighton	Canada		88	112955096700	98.07	93.67	43.24
	R131	ZY000711	ΠouHop	ΠouHop	Russia	90.4	93	114089543700	97.75	92.87	43.24
	R132	ZY001736	Mironovsky	苏联铁杆	Russia	16.7	86	101364860700	97.72	92.75	43.46
	R133	ZY000716	I-6-800	I-6-800	Hungary	7.2	89	103222931400	97.77	92.9	42.94
	R134	ZY001740	Hungarian oat	匈牙利莜麦	Hungary	0	90	118300170900	97.71	92.73	43.25
	R135	ZY000712	Huabei 2 hao	华北2号/大铃早	Soviet Union	35	88	115739192700	98.16	93.94	43.36
	R137	ZY000719	Nuprime	Nuprime	France	4.8	83	132698268300	97.06	91.44	43.35
	R138	ZY000720	grosse/Avoine Nue Grosse Greu	grosse/Avoine Nue Grosse Greu	Denmark	97	95	148884213300	97.16	91.78	43.3
Hulled oat	R140	ZY001336	Stout	斯托特	America		83	138450997200	98.22	94.02	43.19
	R143	ZY002483	Iowa x421/IA H677	Iowa x421/IA H677	America		87	159440312100	97.24	91.88	43.15
	R145	ZY001098	Schlands strubes	Schlands strubes	Denmark	5.7	94	147711955500	97.15	91.72	43.2
	R146	ZY002619	Grey (Ordum)/CD 1025A	Grey (Ordum)/CD 1025A	Denmark	16.7	106	135143014800	98.21	93.97	43.36
	R147	ZY002733	Pajbjerg 24/Pajbjerg Rex	Pajbjerg 24/Pajbjerg Rex	Denmark	0	109	135880965300	98.13	93.95	43.24
	R148	ZY002788	Vestervang	Vestervang	Denmark		112	176880660300	97.42	92.36	43.42
	R149	ZY001202	Mortagage Lifter	Mortagage Lifter	Russia		81	139336575300	98	93.47	43.18
	R150	ZY001253	иЭЧиСТРЭЧъ	иЭЧиСТРЭЧъ	Russia		95	140006283600	98.18	94.08	43.14
	R152	ZY002593	Maqisitenaqi 345	玛奇斯特那奇345	Russia		95	147092787900	97.24	91.82	43.36
	R154	ZY001328	Fulmark	夫尔马克	Australia		83	145922117400	97.44	92.36	43.54
	R159	ZY001265	Cherie Noire	歇里.努瓦尔	France		89	120227896500	97.56	92.92	43.02
	R161	ZY002671	Schwedischer	Schwedischer	Sweden	0	109	139834386000	97.44	92.29	43.32
	R162	ZY002828	Blixt	Blixt	Sweden		109	144500274600	98.15	94.02	43.28
	R163	ZY002677	Ajax	Ajax	Canada	0	106	85176359700	97.55	92.82	43.22
	R164	ZY002816	Tundy/Fundy	Tundy/Fundy	Canada		102	174217709400	97.51	92.57	43.44
	R165	ZY002498	Hungarian oat	匈牙利燕麦	Hungary	0	89	139431817800	98	93.5	43.25
	R166	ZY002613	Bankuti553	Bankuti553	Hungary	0	109	150155795700	98.25	94.23	43.44
	R167	ZY001458	Buck	布克	Argentina		89	143718102000	97.47	92.37	43.57
	R168	ZY002738	Pfiffelbacher	Pfiffelbacher	Germany	0	112	141322941900	98.16	94	43.16
	R169	ZY002588	Cenad 88 Ovas	Cenad 88 Ovas	Romania	38.5	110	167294683200	97.45	92.41	43.48
	R170	ZY002661	Hird	Hird	Denmark	0	111	168336826800	97.39	92.32	43.45
	R171	ZY001359	Gangshanhei	岗山黑	Japan	0.8	82	181263715800	97.22	91.77	43.24
Naked oat cultivars	R173	NA	Neiyan 6 hao	内燕6号	Inner Mongolia Autonomous Region, China		90-94	144855483900	97.28	91.91	43.2
	R182	NA	Jinyan 9 hao	晋燕9号	Shanxi Province, China		88	134039379900	98.26	94.36	43.27
	R183	NA	Pinyan 1 hao	品燕1号/燕2007	Shanxi Province, China		100	157824589500	98.38	94.07	44.18
	R185	NA	Jizhangyou 1 hao	冀张莜1号/578/578莜麦	Zhangjiakou City, Hebei Province, China		95	143694614100	98.39	94.55	43.14
	R189	NA	Bayou 1 hao	坝莜1号	Zhangjiakou City, Hebei Province, China		86-95	176155605300	97.33	92.14	43.23
	R193	NA	Dingyou 2 hao	定莜2号	Dingxi City, Gansu Province, China			133742817900	98.09	93.72	43.15
	R195	NA	Baiyan 1 hao	白燕1号	Baicheng City, Jilin Province, China			149929531500	97.23	91.69	43.29
	R196	NA	Dingyou 5 hao	定莜5号	Dingxi City, Gansu Province, China		85-113	148572317100	97.27	91.79	43.23
Closely related hexaploid species	R198	NA	A.fatua L.	普通野燕麦	Unknown		95	151879078200	97.99	93.62	43.05
	R199	NA	A.occidentalis Dur.	西方燕麦	Unknown		86	160049637300	97.57	92.72	43.2
	R200	NA	A.sterilis L.	野红燕麦	Unknown		75	153743721300	97.37	92.21	43.24
	R201	NA	A.byzantina Koch.	地中海燕麦	America		107	144608108100	97.43	92.24	43.38

## Sheet: Table S3
Table S3 The Gene annotations for the 444 introgressed genes.
Gene	Chr	Start	End	eggNOG	Pfam	SwissProt	NR
Pepsico2_Contig14329.mrna1	1A	531788692	531789163	NA	NA	NA	hypothetical protein CFC21_100422
Pepsico1_Contig18820.mrna1	1A	426148303	426155633	armadillo btb arabidopsis protein	Armadillo/beta-catenin-like repeat	ARM REPEAT PROTEIN INTERACTING WITH ABF2	hypothetical protein F0562_002551
Pepsico1_Contig9981.mrna2	1A	529982722	529986211	Interconversion of serine and glycine	Serine hydroxymethyltransferase	Serine hydroxymethyltransferase 4	serine hydroxymethyltransferase 4-like
Pepsico1_Contig9981.mrna1	1A	529919696	529923185	Interconversion of serine and glycine	Serine hydroxymethyltransferase	Serine hydroxymethyltransferase 4	serine hydroxymethyltransferase 4-like
Pepsico1_Contig8761.mrna1	1A	532133460	532135441	NA	NA	NA	hypothetical protein CFC21_004441
Pepsico2_Contig1235.mrna2	1A	529710146	529715505	Holliday junction DNA helicase ruvB N-terminus	ATPase family associated with various cellular activities (AAA) | AAA+ lid domain	Spastin	spermatogenesis-associated protein 5 isoform X1
Pepsico2_Contig6570.mrna2	1A	529982738	529986201	Interconversion of serine and glycine	NA	NA	unnamed protein product
Pepsico1_Contig27126.mrna1	1A	532306709	532311398	E3 ubiquitin ligase SUD1	RING-variant domain	Probable E3 ubiquitin ligase SUD1	probable E3 ubiquitin ligase SUD1
Pepsico1_Contig35845.mrna2	1A	532119188	532126793	Small domain found in the jumonji family of transcription factors	jmjN domain | C5HC2 zinc finger | F/Y-rich N-terminus | JmjC domain, hydroxylase | F/Y rich C-terminus	Lysine-specific demethylase JMJ703	unnamed protein product
Pepsico1_Contig15554.mrna1	1A	532306708	532311475	E3 ubiquitin ligase SUD1	RING-variant domain	Probable E3 ubiquitin ligase SUD1	probable E3 ubiquitin ligase SUD1
Pepsico2_Contig610.mrna1	1A	456921608	456925018	Belongs to the flavoprotein pyridine nucleotide cytochrome reductase family	Oxidoreductase FAD-binding domain | Oxidoreductase NAD-binding domain	NADH--cytochrome b5 reductase 1	NADH--cytochrome b5 reductase 1
Pepsico2_Contig6570.mrna1	1A	529919712	529923175	Interconversion of serine and glycine	NA	NA	unnamed protein product
Pepsico1_Contig5604.mrna2	1A	532154283	532157654	Uncharacterised protein family (UPF0121)	Transmembrane protein 33/Nucleoporin POM33	NA	uncharacterized protein LOC119060074
Pepsico1_Contig12178.mrna1	1A	529710283	529712877	Holliday junction DNA helicase ruvB N-terminus	ATPase family associated with various cellular activities (AAA) | AAA+ lid domain	Spastin	unnamed protein product
Pepsico1_Contig22469.mrna1	1A	529710283	529712877	Holliday junction DNA helicase ruvB N-terminus	ATPase family associated with various cellular activities (AAA) | AAA+ lid domain	Spastin	unnamed protein product
Pepsico2_Contig11807.mrna1	1A	532334095	532339165	E3 ubiquitin ligase SUD1	RING-variant domain	Probable E3 ubiquitin ligase SUD1	unnamed protein product
Pepsico1_Contig19221.mrna1	1A	185951844	185954351	DEAD-like helicases superfamily	NA	NA	hypothetical protein
Pepsico1_Contig16691.mrna1	1A	426146811	426155679	Broad-Complex, Tramtrack and Bric a brac	NA	NA	unnamed protein product
Pepsico2_Contig20811.mrna1	1A	426146709	426155693	Broad-Complex, Tramtrack and Bric a brac	BTB/POZ domain | Armadillo/beta-catenin-like repeat	ARM REPEAT PROTEIN INTERACTING WITH ABF2	unnamed protein product
Pepsico2_Contig21245.mrna1	1A	532119192	532124325	Small domain found in the jumonji family of transcription factors	F/Y rich C-terminus | F/Y-rich N-terminus | C5HC2 zinc finger | JmjC domain, hydroxylase	Lysine-specific demethylase JMJ703	unnamed protein product
Pepsico1_Contig3175.mrna2	1A	532154159	532157782	Uncharacterised protein family (UPF0121)	Transmembrane protein 33/Nucleoporin POM33	NA	uncharacterized protein LOC119060074
Pepsico2_Contig4325.mrna3	1A	153459589	154974515	Tyrosyl-tRNA synthetase	NA	NA	gag-pol polyprotein
Pepsico1_Contig30317.mrna1	1A	426148303	426155633	armadillo btb arabidopsis protein	Armadillo/beta-catenin-like repeat	ARM REPEAT PROTEIN INTERACTING WITH ABF2	hypothetical protein F0562_002551
Pepsico1_Contig22011.mrna1	1A	532133460	532135441	NA	NA	NA	hypothetical protein CFC21_004441
Pepsico2_Contig1650.mrna2	1A	532133457	532135352	Belongs to the AAA ATPase family	Domain associated at C-terminal with AAA | ATPase family associated with various cellular activities (AAA)	Protein HYPER-SENSITIVITY-RELATED 4	predicted protein
Pepsico2_Contig4884.mrna2	1A	532154131	532157808	Uncharacterised protein family (UPF0121)	Transmembrane protein 33/Nucleoporin POM33	NA	uncharacterized protein LOC119060074
Pepsico1_Contig36419.mrna2	1A	532119193	532126182	Small domain found in the jumonji family of transcription factors	JmjC domain, hydroxylase | jmjN domain	Lysine-specific demethylase JMJ703	unnamed protein product
Pepsico2_Contig5635.mrna3	1A	154514097	154661672	NA	Integrase core domain | RNase H-like domain found in reverse transcriptase | Integrase zinc binding domain	Transposon Ty3-G Gag-Pol polyprotein	putative polyprotein
Pepsico1_Contig2926.mrna1	1C	54607352	54608721	-	NA	NA	hypothetical protein D1007_00071
Pepsico1_Contig4133.mrna1	1C	122909815	122913916	epoxide hydrolase	NA	NA	predicted protein, partial
Pepsico1_Contig27635.mrna1	1C	394424318	394429378	ABC-2 type transporter	ABC-2 type transporter | ABC transporter	ABC transporter G family member 12	unnamed protein product
Pepsico1_Contig5021.mrna1	1C	449421390	449424921	5'-methylthioadenosine S-adenosylhomocysteine nucleosidase	Phosphorylase superfamily	5'-methylthioadenosine/S-adenosylhomocysteine nucleosidase 2	unnamed protein product
Pepsico1_Contig37839.mrna2	1C	122110519	122741049	transposition, RNA-mediated	NA	NA	hypothetical protein C7G41_36765
Pepsico1_Contig16853.mrna1	1C	394424318	394429378	ABC-2 type transporter	ABC-2 type transporter | ABC transporter	ABC transporter G family member 12	unnamed protein product
Pepsico2_Contig14239.mrna1	1C	394186314	394188444	EF-hand domain pair	EF-hand domain pair	Probable calcium-binding protein CML18	predicted protein
Pepsico2_Contig19468.mrna1	1C	54609104	54612798	Aminotransferase class I and II	Aminotransferase class I and II	8-amino-7-oxononanoate synthase	8-amino-7-oxononanoate synthase isoform X1
Pepsico2_Contig803.mrna1	1C	54607293	54608733	-	NA	NA	hypothetical protein D1007_00071
Pepsico1_Contig6271.mrna3	1C	123079243	123080847	Alpha/beta hydrolase family	alpha/beta hydrolase fold	Bifunctional epoxide hydrolase 2	bifunctional epoxide hydrolase 2
Pepsico2_Contig7110.mrna1	1C	394424400	394429424	ABC-2 type transporter	ABC-2 type transporter | ABC transporter | ABC-2 type transporter	ABC transporter G family member 12	ABC transporter G family member 12
Pepsico2_Contig13719.mrna1	1C	54606897	54608775	-	NA	NA	hypothetical protein D1007_00071
Pepsico1_Contig33457.mrna1	1C	122878182	122884690	PRP1 splicing factor, N-terminal	PRP1 splicing factor, N-terminal	Protein STABILIZED1	unnamed protein product
Pepsico2_Contig9241.mrna2	1C	449421371	449425036	5'-methylthioadenosine S-adenosylhomocysteine nucleosidase	Phosphorylase superfamily	5'-methylthioadenosine/S-adenosylhomocysteine nucleosidase 2	unnamed protein product
Pepsico2_Contig3882.mrna1	1C	122878138	122884691	PRP1 splicing factor, N-terminal	PRP1 splicing factor, N-terminal	Protein STABILIZED1	protein STABILIZED1
Pepsico2_Contig16005.mrna1	1D	295411499	295416961	SNF2 family N-terminal domain	SNF2-related domain	SNF2 domain-containing protein CLASSY 3	hypothetical protein E2562_002156
Pepsico2_Contig4940.mrna2	1D	295473941	295481291	Belongs to the protein kinase superfamily	Protein kinase domain	Cyclin-dependent kinase D-1	cyclin-dependent kinase D-1
Pepsico1_Contig27749.mrna1	2A	453323654	453328281	Putative S-adenosyl-L-methionine-dependent methyltransferase	NA	Probable methyltransferase PMT8	unnamed protein product
Pepsico2_Contig72.mrna2	2A	447401908	447407139	Cysteine-rich receptor-like protein kinase	Protein kinase domain | MCAfunc domain	Putative cysteine-rich receptor-like protein kinase 20	putative cysteine-rich receptor-like protein kinase 20
Pepsico2_Contig10032.mrna1	2A	447467021	447471800	PHD - plant homeodomain finger protein	PHD - plant homeodomain finger protein	VIN3-like protein 2	VIN3-like protein 2
Pepsico1_Contig18201.mrna1	2A	453155273	453158000	Solute carrier family 35	Solute carrier family 35	Solute carrier family 35 member F5	putative vacuolar membrane protein
Pepsico1_Contig14351.mrna2	2A	453324386	453328281	Putative S-adenosyl-L-methionine-dependent methyltransferase	Putative S-adenosyl-L-methionine-dependent methyltransferase	Probable methyltransferase PMT8	predicted protein
Pepsico1_Contig15828.mrna2	2A	453323634	453328311	Putative S-adenosyl-L-methionine-dependent methyltransferase	Putative S-adenosyl-L-methionine-dependent methyltransferase	Probable methyltransferase PMT8	predicted protein
Pepsico1_Contig25055.mrna2	2A	453323634	453328311	Putative S-adenosyl-L-methionine-dependent methyltransferase	Putative S-adenosyl-L-methionine-dependent methyltransferase	Probable methyltransferase PMT8	predicted protein
Pepsico1_Contig20972.mrna1	2A	447462245	447466599	Cysteine-rich receptor-like protein kinase	Protein kinase domain | MCAfunc domain	Cysteine-rich receptor-like protein kinase 10	putative cysteine-rich receptor-like protein kinase 20
Pepsico2_Contig17276.mrna2	2A	74653096	74659712	BTB/POZ domain	BTB/POZ domain	BTB/POZ domain-containing protein At4g08455	BTB/POZ domain-containing protein At4g08455-like
Pepsico2_Contig2246.mrna2	2A	447503575	447509213	Replication protein A 32 kDa subunit	NA	Replication protein A 32 kDa subunit C	replication protein A 32 kDa subunit C
Pepsico1_Contig16346.mrna1	2A	453323654	453328281	Putative S-adenosyl-L-methionine-dependent methyltransferase	NA	Probable methyltransferase PMT8	unnamed protein product
Pepsico1_Contig8769.mrna1	2A	447462245	447466599	Cysteine-rich receptor-like protein kinase	Protein kinase domain | MCAfunc domain	Cysteine-rich receptor-like protein kinase 10	putative cysteine-rich receptor-like protein kinase 20
Pepsico1_Contig30277.mrna1	2A	453155273	453158000	Solute carrier family 35	Solute carrier family 35	Solute carrier family 35 member F5	putative vacuolar membrane protein
Pepsico1_Contig17374.mrna1	2A	453324386	453328395	Putative S-adenosyl-L-methionine-dependent methyltransferase	Putative S-adenosyl-L-methionine-dependent methyltransferase	Probable methyltransferase PMT8	predicted protein
Pepsico1_Contig16464.mrna1	2A	453324386	453328428	Putative S-adenosyl-L-methionine-dependent methyltransferase	Putative S-adenosyl-L-methionine-dependent methyltransferase	Probable methyltransferase PMT8	predicted protein
Pepsico1_Contig15741.mrna1	2A	453323617	453328298	Putative S-adenosyl-L-methionine-dependent methyltransferase	Putative S-adenosyl-L-methionine-dependent methyltransferase	Probable methyltransferase PMT8	predicted protein
Pepsico2_Contig6754.mrna2	2A	278493531	278499172	U11 U12 small nuclear ribonucleoprotein 48 kDa	NA	U11/U12 small nuclear ribonucleoprotein 48 kDa protein	U11/U12 small nuclear ribonucleoprotein 48 kDa protein
Pepsico1_Contig7771.mrna2	2A	156413294	156417732	Alfin	Alfin | PHD-finger	PHD finger protein ALFIN-LIKE 2	PHD finger protein ALFIN-LIKE 2
Pepsico1_Contig27664.mrna1	2A	453323617	453328298	Putative S-adenosyl-L-methionine-dependent methyltransferase	Putative S-adenosyl-L-methionine-dependent methyltransferase	Probable methyltransferase PMT8	predicted protein
Pepsico2_Contig19051.mrna2	2A	453323716	453328428	Putative S-adenosyl-L-methionine-dependent methyltransferase	Putative S-adenosyl-L-methionine-dependent methyltransferase	Probable methyltransferase PMT8	predicted protein
Pepsico1_Contig14666.mrna1	2A	453323655	453328399	Putative S-adenosyl-L-methionine-dependent methyltransferase	Putative S-adenosyl-L-methionine-dependent methyltransferase	Probable methyltransferase PMT8	predicted protein
Pepsico2_Contig2083.mrna2	2A	453155252	453160883	Solute carrier family 35	Solute carrier family 35	Uncharacterized vacuolar membrane protein YML018C	putative vacuolar membrane protein
Pepsico1_Contig29369.mrna2	2C	265157663	265170721	-	NA	NA	hypothetical protein CR513_02836, partial
Pepsico2_Contig7641.mrna1	2C	40833103	40838813	pentose-phosphate shunt, oxidative branch	Glucosamine-6-phosphate isomerases/6-phosphogluconolactonase	Probable 6-phosphogluconolactonase 2	predicted protein
Pepsico2_Contig8478.mrna1	2C	482763810	482766989	Glycosyltransferase family 17	Glycosyltransferase family 17	Beta-1,4-mannosyl-glycoprotein 4-beta-N-acetylglucosaminyltransferase	hypothetical protein E2562_010873
Pepsico2_Contig11936.mrna1	2C	60806870	60812622	zinc finger	Zinc finger, C2H2 type	Zinc finger protein MAGPIE	hypothetical protein C2845_PM04G30630
Pepsico1_Contig6685.mrna1	2C	265168181	265169635	-	NA	NA	hypothetical protein CR513_02836, partial
Pepsico1_Contig32391.mrna1	2C	96025690	96042158	Plant family of unknown function (DUF810)	NA	Protein unc-13 homolog	hypothetical protein CFC21_029197
Pepsico1_Contig13896.mrna1	2C	265168177	265170364	-	NA	NA	hypothetical protein CR513_02836, partial
Pepsico2_Contig10025.mrna1	2C	488909527	488912460	CRS1 / YhbY (CRM) domain	NA	Uncharacterized CRM domain-containing protein At3g25440, chloroplastic	putative CRM domain-containing protein
Pepsico2_Contig14563.mrna1	2C	110262733	110270582	Endoplasmic Reticulum-Golgi Intermediate Compartment (ERGIC)	Endoplasmic Reticulum-Golgi Intermediate Compartment (ERGIC) | Endoplasmic reticulum vesicle transporter | Thioredoxin	Protein disulfide isomerase-like 5-4	protein disulfide isomerase-like 5-4 isoform X1
Pepsico1_Contig27363.mrna1	2C	265168177	265170860	-	NA	NA	hypothetical protein CR513_02836, partial
Pepsico1_Contig23062.mrna1	2C	482888788	482895202	FLX-like 4	NA	Protein FLX-like 4	unnamed protein product
Pepsico1_Contig20045.mrna1	2C	483094088	483098264	Plant specific eukaryotic initiation factor 4B	Plant specific eukaryotic initiation factor 4B	Eukaryotic translation initiation factor 4B1	eukaryotic translation initiation factor 4B1
Pepsico1_Contig30388.mrna1	2C	425320847	425328939	Anticodon binding domain	Anticodon binding domain | tRNA synthetase class II core domain (G, H, P, S and T)	Glycine--tRNA ligase, mitochondrial 1	hypothetical protein CFC21_023643
Pepsico1_Contig12068.mrna1	2C	265168588	265170366	-	NA	NA	hypothetical protein CR513_02836, partial
Pepsico2_Contig6061.mrna1	2C	483130528	483136115	SANT SWI3, ADA2, N-CoR and TFIIIB'' DNA-binding domains	SWIRM-associated region 1 | SWIRM domain | Myb-like DNA-binding domain	SWI/SNF complex subunit SWI3A	SWI/SNF complex subunit SWI3A
Pepsico1_Contig9579.mrna1	2C	173514532	173522416	Belongs to the cyclin family	Cyclin, N-terminal domain	Cyclin-L1-1	cyclin-L1-1
Pepsico1_Contig10389.mrna1	2C	483094088	483098264	Plant specific eukaryotic initiation factor 4B	Plant specific eukaryotic initiation factor 4B	Eukaryotic translation initiation factor 4B1	eukaryotic translation initiation factor 4B1
Pepsico1_Contig11427.mrna1	2C	576930310	576932211	Belongs to the cytochrome P450 family	Cytochrome P450	Cytochrome P450 94A1	hypothetical protein CFC21_058390
Pepsico2_Contig14814.mrna1	2C	96187901	96191327	-	NA	NA	unnamed protein product
Pepsico1_Contig6900.mrna1	2C	315879258	315882026	Belongs to the MIP aquaporin (TC 1.A.8) family	Major intrinsic protein	Aquaporin PIP2-1	water channel protein
Pepsico1_Contig15566.mrna1	2C	265169290	265171633	-	NA	NA	hypothetical protein CR513_02836, partial
Pepsico2_Contig8915.mrna1	2C	265165902	265171713	-	NA	NA	hypothetical protein CR513_02836, partial
Pepsico1_Contig3980.mrna3	2C	425333721	425335881	Component of the ubiquinol-cytochrome c reductase complex (complex III or cytochrome b-c1 complex), which is a respiratory chain that generates an electrochemical potential coupled to ATP synthesis	NA	Cytochrome b-c1 complex subunit Rieske, mitochondrial	unnamed protein product
Pepsico2_Contig20626.mrna1	2C	488767681	488771128	glycine-rich protein	NA	NA	uncharacterized protein LOC109776299 isoform X2
Pepsico2_Contig5068.mrna1	2C	488808154	488836719	helix loop helix domain	NA	Transcription factor bHLH153	transcription factor bHLH153-like
Pepsico2_Contig4588.mrna1	2C	137419902	137424553	Plays a complex role in regulating the basal catalytic activity of the alpha subunit	Casein kinase II regulatory subunit	Casein kinase II subunit beta-1	putative casein kinase II subunit beta-4 isoform X2
Pepsico2_Contig11826.mrna1	2C	60806468	60812619	zinc finger	Zinc finger, C2H2 type	Zinc finger protein MAGPIE	unnamed protein product
Pepsico2_Contig9848.mrna1	2C	210981787	210990096	Belongs to the DEAD box helicase family	DEAD/DEAH box helicase	DEAD-box ATP-dependent RNA helicase 5	DEAD-box ATP-dependent RNA helicase 5
Pepsico1_Contig11485.mrna1	2C	482888802	482895214	FLX-like 4	NA	Protein FLX-like 4	unnamed protein product
Pepsico1_Contig1986.mrna3	2C	137335884	137338407	ATP synthase, Delta/Epsilon chain, beta-sandwich domain	ATP synthase, Delta/Epsilon chain, beta-sandwich domain	ATP synthase subunit delta', mitochondrial	hypothetical protein CFC21_029489
Pepsico2_Contig7901.mrna1	2C	173514483	173522417	Belongs to the cyclin family	Cyclin, N-terminal domain	Cyclin-L1-1	cyclin-L1-1
Pepsico1_Contig11633.mrna1	2C	210981783	210990002	Belongs to the DEAD box helicase family	DEAD/DEAH box helicase | Helicase conserved C-terminal domain	DEAD-box ATP-dependent RNA helicase 5	DEAD-box ATP-dependent RNA helicase 5
Pepsico2_Contig8731.mrna1	2C	116280191	116283270	Endoribonuclease L-PSP	Endoribonuclease L-PSP	Reactive Intermediate Deaminase A, chloroplastic	reactive Intermediate Deaminase A, chloroplastic
Pepsico1_Contig5674.mrna1	2C	265168425	265169747	-	NA	NA	hypothetical protein CR513_02836, partial
Pepsico1_Contig25233.mrna1	2C	265168177	265170364	-	NA	NA	hypothetical protein CR513_02836, partial
Pepsico1_Contig21359.mrna1	2C	576930310	576932211	Belongs to the cytochrome P450 family	Cytochrome P450	Cytochrome P450 94A1	hypothetical protein CFC21_058390
Pepsico1_Contig5500.mrna1	2C	265168177	265169747	-	NA	NA	hypothetical protein CR513_02836, partial
Pepsico1_Contig31735.mrna1	2C	389841754	389847117	-	NA	NA	hypothetical protein CFC21_029768
Pepsico2_Contig16607.mrna1	2C	265168336	265171648	NA	NA	NA	hypothetical protein CR513_02836, partial
Pepsico1_Contig5891.mrna2	2C	152951412	152952889	Exonuclease	Exonuclease	ERI1 exoribonuclease 2	unnamed protein product
Pepsico1_Contig21891.mrna1	2C	210981783	210990002	Belongs to the DEAD box helicase family	DEAD/DEAH box helicase | Helicase conserved C-terminal domain	DEAD-box ATP-dependent RNA helicase 5	DEAD-box ATP-dependent RNA helicase 5
Pepsico1_Contig6432.mrna1	2C	265169249	265170366	-	NA	NA	hypothetical protein CR513_02836, partial
Pepsico1_Contig28102.mrna1	2C	265169290	265171633	-	NA	NA	hypothetical protein CR513_02836, partial
Pepsico1_Contig38249.mrna1	2C	265050413	265055628	Reverse transcriptase (RNA-dependent DNA polymerase)	Retrotransposon gag protein | Retroviral aspartyl protease | Reverse transcriptase (RNA-dependent DNA polymerase) | RNase H-like domain found in reverse transcriptase	Retrovirus-related Pol polyprotein from transposon 297	uncharacterized protein LOC120695047
Pepsico2_Contig9795.mrna1	2C	173561054	173566182	sucrose-phosphate phosphatase activity	Sucrose-6F-phosphate phosphohydrolase | Sucrose-6-phosphate phosphohydrolase C-terminal	Probable sucrose-phosphatase 1	sucrose-phosphatase
Pepsico1_Contig25912.mrna3	2C	235428392	235436189	Exocyst component 84 C-terminal	NA	NA	NA
Pepsico2_Contig9197.mrna1	2C	483094003	483098322	Plant specific eukaryotic initiation factor 4B	Plant specific eukaryotic initiation factor 4B	Eukaryotic translation initiation factor 4B1	eukaryotic translation initiation factor 4B1
Pepsico1_Contig17105.mrna1	2C	265168177	265170838	-	NA	NA	hypothetical protein CR513_02836, partial
Pepsico1_Contig31175.mrna1	2C	265168176	265171651	-	NA	NA	hypothetical protein CR513_02836, partial
Pepsico1_Contig17360.mrna1	2C	265168179	265170721	-	NA	NA	hypothetical protein CR513_02836, partial
Pepsico1_Contig34252.mrna2	2C	265157660	265171405	-	NA	NA	hypothetical protein CR513_02836, partial
Pepsico1_Contig13995.mrna1	2C	425320847	425328939	Anticodon binding domain	Anticodon binding domain | tRNA synthetase class II core domain (G, H, P, S and T)	Glycine--tRNA ligase, mitochondrial 1	hypothetical protein CFC21_023643
Pepsico1_Contig21451.mrna1	2C	265168588	265170366	-	NA	NA	hypothetical protein CR513_02836, partial
Pepsico1_Contig33148.mrna1	2C	40833067	40838539	pentose-phosphate shunt, oxidative branch	Glucosamine-6-phosphate isomerases/6-phosphogluconolactonase	Probable 6-phosphogluconolactonase 2	putative 6-phosphogluconolactonase 2
Pepsico2_Contig9187.mrna1	2C	482899289	482903614	-	NA	NA	uncharacterized protein LOC119355489 isoform X2
Pepsico1_Contig2429.mrna1	2C	116280230	116283191	Endoribonuclease L-PSP	Endoribonuclease L-PSP	Reactive Intermediate Deaminase A, chloroplastic	reactive Intermediate Deaminase A, chloroplastic
Pepsico2_Contig7955.mrna3	2C	482895719	482899055	Isocitrate/isopropylmalate dehydrogenase	Isocitrate/isopropylmalate dehydrogenase	Isocitrate dehydrogenase [NAD] regulatory subunit 1, mitochondrial	isocitrate dehydrogenase
Pepsico1_Contig31727.mrna1	2C	96025739	96042280	Plant family of unknown function (DUF810)	NA	Protein unc-13 homolog	hypothetical protein CFC21_029197
Pepsico2_Contig13162.mrna2	2C	40851535	40855123	Pentatricopeptide repeat domain	NA	NA	pentatricopeptide repeat-containing protein PNM1, mitochondrial
Pepsico1_Contig21774.mrna1	2C	173514483	173522365	Belongs to the cyclin family	Cyclin, N-terminal domain	Cyclin-L1-1	cyclin-L1-1
Pepsico1_Contig35467.mrna1	2C	265168571	265171632	-	NA	NA	hypothetical protein CR513_02836, partial
Pepsico2_Contig6981.mrna2	2C	265157660	265171405	NA	NA	NA	unknown
Pepsico1_Contig3042.mrna1	2C	423120390	423123425	Catalyzes xyloglucan endohydrolysis (XEH) and or endotransglycosylation (XET). Cleaves and religates xyloglucan polymers, an essential constituent of the primary cell wall, and thereby participates in cell wall construction of growing tissues	Glycosyl hydrolases family 16 | Xyloglucan endo-transglycosylase (XET) C-terminus	Probable xyloglucan endotransglucosylase/hydrolase	Endoxyloglucan transferase (EXT)
Pepsico2_Contig458.mrna1	2C	482888567	482895285	FLX-like 4	NA	Protein FLX-like 4	unnamed protein product
Pepsico2_Contig19034.mrna2	2C	265157660	265171675	-	NA	NA	hypothetical protein CR513_02836, partial
Pepsico2_Contig2420.mrna1	2C	425333673	425335944	Component of the ubiquinol-cytochrome c reductase complex (complex III or cytochrome b-c1 complex), which is a respiratory chain that generates an electrochemical potential coupled to ATP synthesis	Rieske [2Fe-2S] domain | Ubiquinol cytochrome reductase transmembrane region	Cytochrome b-c1 complex subunit Rieske, mitochondrial	cytochrome b-c1 complex subunit Rieske, mitochondrial
Pepsico2_Contig14975.mrna3	2C	110262610	110270440	Endoplasmic Reticulum-Golgi Intermediate Compartment (ERGIC)	Endoplasmic reticulum vesicle transporter | Endoplasmic Reticulum-Golgi Intermediate Compartment (ERGIC) | Thioredoxin	Protein disulfide isomerase-like 5-4	protein disulfide isomerase-like 5-4 isoform X1
Pepsico1_Contig21875.mrna1	2C	218897722	218901263	F-box domain	F-box domain	NA	uncharacterized protein LOC119274949
Pepsico1_Contig25887.mrna1	2C	265168701	265171633	-	NA	NA	hypothetical protein CR513_02836, partial
Pepsico1_Contig9299.mrna1	2C	210981790	210990072	Belongs to the DEAD box helicase family	DEAD/DEAH box helicase | Helicase conserved C-terminal domain	DEAD-box ATP-dependent RNA helicase 5	DEAD-box ATP-dependent RNA helicase 5
Pepsico1_Contig8145.mrna1	2C	488808205	488836352	helix loop helix domain	NA	Transcription factor bHLH153	transcription factor bHLH153-like
Pepsico1_Contig19454.mrna1	2C	210981790	210990072	Belongs to the DEAD box helicase family	DEAD/DEAH box helicase | Helicase conserved C-terminal domain	DEAD-box ATP-dependent RNA helicase 5	DEAD-box ATP-dependent RNA helicase 5
Pepsico1_Contig10049.mrna1	2C	218897722	218901266	F-box domain	F-box domain	NA	uncharacterized protein LOC119274949
Pepsico1_Contig1703.mrna1	2C	173563051	173566184	Sucrose-6-phosphate phosphohydrolase C-terminal	Sucrose-6-phosphate phosphohydrolase C-terminal	Sucrose-phosphatase 2	Sucrose-phosphatase 2
Pepsico2_Contig13700.mrna1	2C	173514537	173522418	Belongs to the cyclin family	NA	Cyclin-L1-1	hypothetical protein BRADI_1g29537v3
Pepsico1_Contig8355.mrna1	2D	78734051	78737156	FMN-dependent dehydrogenase	FMN-dependent dehydrogenase	Peroxisomal (S)-2-hydroxy-acid oxidase GLO5	peroxisomal (S)-2-hydroxy-acid oxidase GLO5 isoform X2
Pepsico1_Contig7622.mrna2	2D	78733955	78737145	FMN-dependent dehydrogenase	FMN-dependent dehydrogenase	Peroxisomal (S)-2-hydroxy-acid oxidase GLO5	peroxisomal (S)-2-hydroxy-acid oxidase GLO5 isoform X2
Pepsico1_Contig23394.mrna1	2D	78734174	78737210	FMN-dependent dehydrogenase	FMN-dependent dehydrogenase	Peroxisomal (S)-2-hydroxy-acid oxidase GLO5	peroxisomal (S)-2-hydroxy-acid oxidase GLO5 isoform X2
Pepsico2_Contig13439.mrna2	2D	162283819	162292462	Pentacotripeptide-repeat region of PRORP	Pentatricopeptide repeat domain | PPR repeat | PPR repeat family	Pentatricopeptide repeat-containing protein At2g41720	hypothetical protein CFC21_016746
Pepsico1_Contig12555.mrna1	2D	78734174	78737210	FMN-dependent dehydrogenase	FMN-dependent dehydrogenase	Peroxisomal (S)-2-hydroxy-acid oxidase GLO5	peroxisomal (S)-2-hydroxy-acid oxidase GLO5 isoform X2
Pepsico2_Contig14141.mrna2	2D	78503873	78508294	TCP family transcription factor	TCP family transcription factor	Transcription factor PCF6	hypothetical protein CFC21_029613
Pepsico2_Contig16590.mrna2	2D	162283822	162292462	NA	NA	NA	hypothetical protein PVAP13_2KG168516
Pepsico1_Contig36639.mrna2	2D	78595014	78599754	Belongs to the protein kinase superfamily. Ser Thr protein kinase family	Leucine rich repeat | Leucine rich repeat N-terminal domain | Protein kinase domain | Leucine Rich Repeat	Leucine-rich repeat receptor-like serine/threonine-protein kinase At1g17230	leucine-rich repeat receptor-like serine/threonine-protein kinase At1g17230
Pepsico2_Contig13862.mrna1	2D	78222799	78225063	Belongs to the major facilitator superfamily. Sugar transporter (TC 2.A.1.1) family	Sugar (and other) transporter	Probable inositol transporter 2	putative inositol transporter 2
Pepsico1_Contig37012.mrna1	3C	264316747	264321675	NADH dehydrogenase	NADH dehydrogenase	NADH-ubiquinone oxidoreductase chain 1	unnamed protein product
Pepsico1_Contig18071.mrna4	3C	394768151	394770360	NA	NA	NA	unnamed protein product
Pepsico1_Contig19356.mrna1	3C	102210589	102214397	Belongs to the cytochrome P450 family	Cytochrome P450	Cytochrome P450 72A15	cytochrome P450 72A15
Pepsico1_Contig19356.mrna2	3C	102230174	102233982	Belongs to the cytochrome P450 family	Cytochrome P450	Cytochrome P450 72A15	cytochrome P450 72A15
Pepsico2_Contig6826.mrna1	3C	380496856	380504003	BEST Arabidopsis thaliana protein match is glycosyltransferase family protein 2 (TAIR AT5G60700.1)	NA	NA	hypothetical protein D1007_35966
Pepsico2_Contig7587.mrna1	3C	306879507	306886498	Regulatory subunit of the condensin complex, a complex required for conversion of interphase chromatin into mitotic-like condense chromosomes	Condensin complex subunit 2	Condensin complex subunit 2	unnamed protein product
Pepsico2_Contig20612.mrna2	3C	264308529	264311285	NADH dehydrogenase (quinone) activity	NA	NA	unnamed protein product
Pepsico1_Contig18184.mrna1	3C	110442340	110447213	RNA recognition motif. (a.k.a. RRM, RBD, or RNP domain)	RNA recognition motif. (a.k.a. RRM, RBD, or RNP domain)	Polypyrimidine tract-binding protein homolog 2	unnamed protein product
Pepsico1_Contig23472.mrna1	3C	375141753	375146206	Essential subunit of the N-oligosaccharyl transferase (OST) complex which catalyzes the transfer of a high mannose oligosaccharide from a lipid-linked oligosaccharide donor to an asparagine residue within an Asn-X-Ser Thr consensus motif in nascent polypeptide chains	Ribophorin I	Dolichyl-diphosphooligosaccharide--protein glycosyltransferase subunit 1B	dolichyl-diphosphooligosaccharide--protein glycosyltransferase subunit 1B
Pepsico2_Contig3667.mrna3	3C	110462646	110469455	Belongs to the WD repeat SEC13 family	WD domain, G-beta repeat	Protein SEH1	protein SEH1
Pepsico1_Contig22164.mrna1	3C	101619482	101622513	Belongs to the cytochrome P450 family	NA	Secologanin synthase	putative cytochrome P450
Pepsico2_Contig16075.mrna1	3C	138497285	138504287	Belongs to the ABC transporter superfamily. ABCG family. PDR (TC 3.A.1.205) subfamily	ABC-transporter N-terminal	ABC transporter G family member 36	unnamed protein product
Pepsico1_Contig37965.mrna1	3C	264316747	264322643	NADH dehydrogenase	NADH dehydrogenase	NADH-ubiquinone oxidoreductase chain 1	unnamed protein product
Pepsico1_Contig8543.mrna2	3C	102230174	102233982	Belongs to the cytochrome P450 family	Cytochrome P450	Cytochrome P450 72A15	cytochrome P450 72A15
Pepsico1_Contig8543.mrna1	3C	102210589	102214397	Belongs to the cytochrome P450 family	Cytochrome P450	Cytochrome P450 72A15	cytochrome P450 72A15
Pepsico2_Contig7187.mrna1	3C	264316747	264323879	NADH dehydrogenase	NADH dehydrogenase	NADH-ubiquinone oxidoreductase chain 1	unnamed protein product
Pepsico2_Contig1904.mrna1	3C	375141830	375146209	Essential subunit of the N-oligosaccharyl transferase (OST) complex which catalyzes the transfer of a high mannose oligosaccharide from a lipid-linked oligosaccharide donor to an asparagine residue within an Asn-X-Ser Thr consensus motif in nascent polypeptide chains	Ribophorin I	Dolichyl-diphosphooligosaccharide--protein glycosyltransferase subunit 1B	dolichyl-diphosphooligosaccharide--protein glycosyltransferase subunit 1B
Pepsico1_Contig22287.mrna1	3C	101507464	101509975	Belongs to the cytochrome P450 family	NA	Cytochrome P450 CYP749A22	cytochrome P450 monooxygenase
Pepsico1_Contig11826.mrna1	3C	375141753	375146206	Essential subunit of the N-oligosaccharyl transferase (OST) complex which catalyzes the transfer of a high mannose oligosaccharide from a lipid-linked oligosaccharide donor to an asparagine residue within an Asn-X-Ser Thr consensus motif in nascent polypeptide chains	Ribophorin I	Dolichyl-diphosphooligosaccharide--protein glycosyltransferase subunit 1B	dolichyl-diphosphooligosaccharide--protein glycosyltransferase subunit 1B
Pepsico1_Contig23788.mrna1	3C	375141824	375146199	Essential subunit of the N-oligosaccharyl transferase (OST) complex which catalyzes the transfer of a high mannose oligosaccharide from a lipid-linked oligosaccharide donor to an asparagine residue within an Asn-X-Ser Thr consensus motif in nascent polypeptide chains	Ribophorin I	Dolichyl-diphosphooligosaccharide--protein glycosyltransferase subunit 1B	dolichyl-diphosphooligosaccharide--protein glycosyltransferase subunit 1B
Pepsico1_Contig36630.mrna1	3C	256946306	256967429	DENN domain and WD repeat-containing protein SCD1	NA	DENN domain and WD repeat-containing protein SCD1	unnamed protein product
Pepsico1_Contig37945.mrna1	3C	264316757	264322155	NADH dehydrogenase	NADH dehydrogenase	NADH-ubiquinone oxidoreductase chain 1	unnamed protein product
Pepsico1_Contig12078.mrna1	3C	375141824	375146199	Essential subunit of the N-oligosaccharyl transferase (OST) complex which catalyzes the transfer of a high mannose oligosaccharide from a lipid-linked oligosaccharide donor to an asparagine residue within an Asn-X-Ser Thr consensus motif in nascent polypeptide chains	Ribophorin I	Dolichyl-diphosphooligosaccharide--protein glycosyltransferase subunit 1B	dolichyl-diphosphooligosaccharide--protein glycosyltransferase subunit 1B
Pepsico1_Contig8746.mrna1	3C	101619482	101622513	Belongs to the cytochrome P450 family	NA	Secologanin synthase	putative cytochrome P450
Pepsico1_Contig12165.mrna1	3C	101507464	101509975	Belongs to the cytochrome P450 family	NA	Cytochrome P450 CYP749A22	cytochrome P450 monooxygenase
Pepsico1_Contig16649.mrna1	3C	108739850	108746250	Belongs to the AAA ATPase family	NA	ATP-dependent zinc metalloprotease FTSH 9, chloroplastic/mitochondrial	unnamed protein product
Pepsico1_Contig32091.mrna3	3C	256946205	256967378	NA	NA	NA	unnamed protein product
Pepsico2_Contig20359.mrna1	3C	110442342	110447247	RNA recognition motif. (a.k.a. RRM, RBD, or RNP domain)	RNA recognition motif. (a.k.a. RRM, RBD, or RNP domain)	Polypyrimidine tract-binding protein homolog 2	polypyrimidine tract-binding protein homolog 1-like
Pepsico2_Contig4079.mrna4	3D	409647689	409651190	DEAD-like helicases superfamily	NA	NA	hypothetical protein
Pepsico1_Contig31754.mrna1	3D	232866678	232874525	SIT4 phosphatase-associated protein	NA	NA	unnamed protein product
Pepsico1_Contig655.mrna1	3D	396747551	396749924	Universal stress protein family	Universal stress protein family	Universal stress protein PHOS34	universal stress protein
Pepsico2_Contig15188.mrna1	3D	396757642	396761727	SHS2 domain found in N terminus of Rpb7p/Rpc25p/MJ0397	SHS2 domain found in N terminus of Rpb7p/Rpc25p/MJ0397	DNA-directed RNA polymerase V subunit 7	DNA-directed RNA polymerase V subunit 7
Pepsico1_Contig26862.mrna1	4A	150491445	150497745	Nucleolar complex protein 3 homolog	CBF/Mak21 family | Nucleolar complex-associated protein	Nucleolar complex protein 3 homolog	Nucleolar complex 3-like protein
Pepsico2_Contig5406.mrna2	4A	203279351	203287249	PXA domain	PXA domain	Sorting nexin-13	predicted protein
Pepsico1_Contig8461.mrna1	4A	226318619	226320324	The light-harvesting complex (LHC) functions as a light receptor, it captures and delivers excitation energy to photosystems with which it is closely associated	Chlorophyll A-B binding protein	Chlorophyll a-b binding protein CP26, chloroplastic	chlorophyll a-b binding protein CP26, chloroplastic
Pepsico1_Contig30084.mrna1	4A	89984733	89987952	Domain of unknown function (DUF4413)	NA	Putative AC transposase	zinc finger BED domain-containing protein RICESLEEPER 2-like
Pepsico1_Contig7720.mrna1	4A	226318556	226320324	The light-harvesting complex (LHC) functions as a light receptor, it captures and delivers excitation energy to photosystems with which it is closely associated	Chlorophyll A-B binding protein	Chlorophyll a-b binding protein CP26, chloroplastic	chlorophyll a-b binding protein CP26, chloroplastic
Pepsico1_Contig6111.mrna1	4A	82964894	82971020	Interconversion of serine and glycine	Serine hydroxymethyltransferase	Serine hydroxymethyltransferase 4	hypothetical protein BRADI_4g19470v3
Pepsico1_Contig36019.mrna2	4A	107554249	107562306	Belongs to the peptidase C19 family	NA	Ubiquitin carboxyl-terminal hydrolase 5	unnamed protein product
Pepsico1_Contig16594.mrna1	4A	203081247	203086067	domain associated with HOX domains	Homeobox KN domain | Associated with HOX	BEL1-like homeodomain protein 1	unnamed protein product
Pepsico1_Contig13941.mrna1	4A	236394978	236399639	Fibronectin type III-like domain	Glycosyl hydrolase family 3 N terminal domain | Glycosyl hydrolase family 3 C-terminal domain | Fibronectin type III-like domain	Probable beta-D-xylosidase 7	predicted protein
Pepsico1_Contig35627.mrna2	4A	107554376	107562290	Belongs to the peptidase C19 family	Ubiquitin carboxyl-terminal hydrolase | DUSP domain	Ubiquitin carboxyl-terminal hydrolase 5	ubiquitin carboxyl-terminal hydrolase 5-like
Pepsico1_Contig31203.mrna1	4A	153418371	153427426	serine threonine-protein phosphatase	Kelch motif | Calcineurin-like phosphoesterase	Serine/threonine-protein phosphatase BSL2 homolog	serine/threonine-protein phosphatase BSL2 homolog
Pepsico2_Contig15919.mrna2	4A	82964898	82971302	Interconversion of serine and glycine	Serine hydroxymethyltransferase	Serine hydroxymethyltransferase 4	hypothetical protein BRADI_4g19470v3
Pepsico1_Contig6731.mrna2	4A	226318652	226320324	The light-harvesting complex (LHC) functions as a light receptor, it captures and delivers excitation energy to photosystems with which it is closely associated	Chlorophyll A-B binding protein	Chlorophyll a-b binding protein CP26, chloroplastic	chlorophyll a-b binding protein CP26, chloroplastic
Pepsico2_Contig2795.mrna2	4A	203075313	203080891	bHLH-MYC and R2R3-MYB transcription factors N-terminal	bHLH-MYC and R2R3-MYB transcription factors N-terminal	Transcription factor LHW	putative basic helix-loop-helix protein
Pepsico2_Contig3508.mrna2	4A	165755211	165759018	Belongs to the sterol desaturase family	Fatty acid hydroxylase superfamily	Dihydroceramide fatty acyl 2-hydroxylase FAH1	dihydroceramide fatty acyl 2-hydroxylase FAH1-like
Pepsico2_Contig20636.mrna1	4A	35845233	35847182	Retrotransposon gag protein	Retrotransposon gag protein	NA	uncharacterized protein LOC109746825
Pepsico1_Contig13327.mrna1	4A	82964894	82971304	Interconversion of serine and glycine	Serine hydroxymethyltransferase	Serine hydroxymethyltransferase 4	hypothetical protein BRADI_4g19470v3
Pepsico1_Contig1007.mrna2	4A	103663207	103664033	-	NA	NA	uncharacterized protein LOC119303745
Pepsico1_Contig12104.mrna2	4A	203133498	203135340	source UniProtKB	NA	NA	uncharacterized protein LOC119290081, partial
Pepsico2_Contig18971.mrna2	4A	203279307	203287260	PXA domain	NA	NA	Phox-associated domain, partial
Pepsico1_Contig35683.mrna2	4A	107554524	107562307	Belongs to the peptidase C19 family	Ubiquitin carboxyl-terminal hydrolase | DUSP domain	Ubiquitin carboxyl-terminal hydrolase 5	ubiquitin carboxyl-terminal hydrolase 5-like
Pepsico1_Contig4411.mrna1	4A	226318427	226320324	The light-harvesting complex (LHC) functions as a light receptor, it captures and delivers excitation energy to photosystems with which it is closely associated	Chlorophyll A-B binding protein	Chlorophyll a-b binding protein CP26, chloroplastic	chlorophyll a-b binding protein CP26, chloroplastic
Pepsico1_Contig35303.mrna2	4A	107554229	107562288	Belongs to the peptidase C19 family	Ubiquitin carboxyl-terminal hydrolase	Ubiquitin carboxyl-terminal hydrolase 5	unnamed protein product
Pepsico2_Contig18442.mrna2	4A	153418850	153427422	serine threonine-protein phosphatase	Calcineurin-like phosphoesterase | Kelch motif	Serine/threonine-protein phosphatase BSL2 homolog	serine/threonine-protein phosphatase BSL2 homolog
Pepsico1_Contig21503.mrna1	4A	82964894	82971072	Interconversion of serine and glycine	Serine hydroxymethyltransferase	Serine hydroxymethyltransferase 4	hypothetical protein BRADI_4g19470v3
Pepsico1_Contig7037.mrna1	4A	226318634	226320324	The light-harvesting complex (LHC) functions as a light receptor, it captures and delivers excitation energy to photosystems with which it is closely associated	Chlorophyll A-B binding protein	Chlorophyll a-b binding protein CP26, chloroplastic	chlorophyll a-b binding protein CP26, chloroplastic
Pepsico1_Contig16277.mrna1	4A	203081303	203086178	domain associated with HOX domains	Homeobox KN domain | Associated with HOX	BEL1-like homeodomain protein 1	unnamed protein product
Pepsico2_Contig5344.mrna1	4A	203081122	203086260	domain associated with HOX domains	Associated with HOX | Homeobox KN domain	BEL1-like homeodomain protein 1	unnamed protein product
Pepsico1_Contig7159.mrna1	4A	226318629	226320319	The light-harvesting complex (LHC) functions as a light receptor, it captures and delivers excitation energy to photosystems with which it is closely associated	Chlorophyll A-B binding protein	Chlorophyll a-b binding protein CP26, chloroplastic	chlorophyll a-b binding protein CP26, chloroplastic
Pepsico1_Contig24253.mrna1	4A	82964894	82971137	Interconversion of serine and glycine	Serine hydroxymethyltransferase	Serine hydroxymethyltransferase 4	hypothetical protein BRADI_4g19470v3
Pepsico1_Contig8478.mrna2	4A	226318576	226320324	The light-harvesting complex (LHC) functions as a light receptor, it captures and delivers excitation energy to photosystems with which it is closely associated	Chlorophyll A-B binding protein	Chlorophyll a-b binding protein CP26, chloroplastic	chlorophyll a-b binding protein CP26, chloroplastic
Pepsico1_Contig32615.mrna2	4A	153418422	153427528	serine threonine-protein phosphatase	Galactose oxidase, central domain | Kelch motif | Galactose oxidase, central domain	Serine/threonine-protein phosphatase BSL2 homolog	unnamed protein product
Pepsico1_Contig32236.mrna2	4A	203279373	203287222	PXA domain	NA	NA	uncharacterized protein LOC119286344 isoform X1
Pepsico1_Contig25837.mrna2	4A	203353162	203364700	-	NA	NA	hypothetical protein D1007_41404
Pepsico2_Contig15892.mrna1	4A	203075207	203080876	bHLH-MYC and R2R3-MYB transcription factors N-terminal	bHLH-MYC and R2R3-MYB transcription factors N-terminal	Transcription factor LHW	putative basic helix-loop-helix protein
Pepsico2_Contig3856.mrna1	4A	226643641	226653734	Non-lysosomal glucosylceramidase that catalyzes the conversion of glucosylceramide to free glucose and ceramide	NA	NA	non-lysosomal glucosylceramidase isoform X1
Pepsico2_Contig18894.mrna1	4A	153418850	153427474	serine threonine-protein phosphatase	Calcineurin-like phosphoesterase | Kelch motif	Serine/threonine-protein phosphatase BSL2 homolog	serine/threonine-protein phosphatase BSL2 homolog
Pepsico2_Contig9780.mrna1	4A	226376435	226378688	NA	NA	NA	uncharacterized protein LOC100824335
Pepsico1_Contig5883.mrna2	4A	226318625	226320324	The light-harvesting complex (LHC) functions as a light receptor, it captures and delivers excitation energy to photosystems with which it is closely associated	Chlorophyll A-B binding protein	Chlorophyll a-b binding protein CP26, chloroplastic	chlorophyll a-b binding protein CP26, chloroplastic
Pepsico1_Contig34841.mrna1	4A	171088993	171092166	Protein kinase domain	Leucine rich repeat N-terminal domain	Receptor protein-tyrosine kinase CEPR1	unnamed protein product
Pepsico2_Contig18774.mrna1	4A	203353092	203364744	-	NA	NA	hypothetical protein D1007_41404
Pepsico1_Contig33959.mrna2	4A	226643633	226653491	Non-lysosomal glucosylceramidase that catalyzes the conversion of glucosylceramide to free glucose and ceramide	beta-glucosidase 2, glycosyl-hydrolase family 116 N-term | Glycosyl-hydrolase family 116, catalytic region	Non-lysosomal glucosylceramidase	hypothetical protein CFC21_056831
Pepsico1_Contig6846.mrna2	4A	226318628	226320324	The light-harvesting complex (LHC) functions as a light receptor, it captures and delivers excitation energy to photosystems with which it is closely associated	Chlorophyll A-B binding protein	Chlorophyll a-b binding protein CP26, chloroplastic	chlorophyll a-b binding protein CP26, chloroplastic
Pepsico1_Contig24999.mrna2	4A	203063604	203068632	Glycosyl transferases group 1	Glycosyl transferases group 1	Digalactosyldiacylglycerol synthase 1, chloroplastic	digalactosyldiacylglycerol synthase 1, chloroplastic
Pepsico1_Contig14421.mrna1	4A	203081553	203086272	domain associated with HOX domains	Homeobox KN domain | Associated with HOX	BEL1-like homeodomain protein 1	unnamed protein product
Pepsico1_Contig25578.mrna2	4A	203081247	203085472	domain associated with HOX domains	Associated with HOX | Homeobox KN domain	BEL1-like homeodomain protein 1	unnamed protein product
Pepsico2_Contig13540.mrna1	4A	239094614	239099349	protein Sb04g004280 source	NA	NA	hypothetical protein CFC21_012890
Pepsico1_Contig6305.mrna2	4A	226318628	226320324	The light-harvesting complex (LHC) functions as a light receptor, it captures and delivers excitation energy to photosystems with which it is closely associated	NA	Chlorophyll a-b binding protein CP26, chloroplastic	unnamed protein product
Pepsico1_Contig8453.mrna2	4A	226318606	226320324	The light-harvesting complex (LHC) functions as a light receptor, it captures and delivers excitation energy to photosystems with which it is closely associated	Chlorophyll A-B binding protein	Chlorophyll a-b binding protein CP26, chloroplastic	chlorophyll a-b binding protein CP26, chloroplastic
Pepsico2_Contig15118.mrna2	4A	226318585	226320324	The light-harvesting complex (LHC) functions as a light receptor, it captures and delivers excitation energy to photosystems with which it is closely associated	Chlorophyll A-B binding protein	Chlorophyll a-b binding protein CP26, chloroplastic	chlorophyll a-b binding protein CP26, chloroplastic
Pepsico1_Contig32336.mrna1	4A	171088890	171092167	Protein kinase domain	Leucine rich repeat N-terminal domain	Receptor protein-tyrosine kinase CEPR1	unnamed protein product
Pepsico1_Contig6329.mrna2	4A	226318632	226320324	The light-harvesting complex (LHC) functions as a light receptor, it captures and delivers excitation energy to photosystems with which it is closely associated	Chlorophyll A-B binding protein	Chlorophyll a-b binding protein CP26, chloroplastic	chlorophyll a-b binding protein CP26, chloroplastic
Pepsico1_Contig23772.mrna1	4A	82964894	82971304	Interconversion of serine and glycine	Serine hydroxymethyltransferase	Serine hydroxymethyltransferase 4	hypothetical protein BRADI_4g19470v3
Pepsico1_Contig8344.mrna1	4A	226318632	226320320	The light-harvesting complex (LHC) functions as a light receptor, it captures and delivers excitation energy to photosystems with which it is closely associated	Chlorophyll A-B binding protein	Chlorophyll a-b binding protein CP26, chloroplastic	chlorophyll a-b binding protein CP26, chloroplastic
Pepsico1_Contig33328.mrna2	4A	203456473	203461240	NA	NA	NA	unnamed protein product
Pepsico2_Contig872.mrna2	4A	226242773	226247864	Belongs to the adaptor complexes small subunit family	Clathrin adaptor complex small chain	AP-2 complex subunit sigma	AP-2 complex subunit sigma-1
Pepsico1_Contig12061.mrna2	4A	82964918	82971316	Interconversion of serine and glycine	Serine hydroxymethyltransferase	Serine hydroxymethyltransferase 4	hypothetical protein BRADI_4g19470v3
Pepsico1_Contig4812.mrna4	4A	203123579	203125178	Catalyzes xyloglucan endohydrolysis (XEH) and or endotransglycosylation (XET). Cleaves and religates xyloglucan polymers, an essential constituent of the primary cell wall, and thereby participates in cell wall construction of growing tissues	Glycosyl hydrolases family 16	Probable xyloglucan endotransglucosylase/hydrolase	Endoxyloglucan transferase (EXT)
Pepsico1_Contig7211.mrna3	4A	226318626	226320324	The light-harvesting complex (LHC) functions as a light receptor, it captures and delivers excitation energy to photosystems with which it is closely associated	Chlorophyll A-B binding protein	Chlorophyll a-b binding protein CP26, chloroplastic	chlorophyll a-b binding protein CP26, chloroplastic
Pepsico2_Contig12904.mrna2	4A	82964823	82971271	Interconversion of serine and glycine	Serine hydroxymethyltransferase	Serine hydroxymethyltransferase 4	hypothetical protein BRADI_4g19470v3
Pepsico1_Contig27457.mrna2	4A	226647105	226653482	Non-lysosomal glucosylceramidase that catalyzes the conversion of glucosylceramide to free glucose and ceramide	beta-glucosidase 2, glycosyl-hydrolase family 116 N-term	Non-lysosomal glucosylceramidase	unnamed protein product
Pepsico1_Contig24465.mrna2	4A	82964894	82971138	Interconversion of serine and glycine	Serine hydroxymethyltransferase	Serine hydroxymethyltransferase 4	hypothetical protein BRADI_4g19470v3
Pepsico1_Contig30263.mrna1	4A	203459684	203473957	-	NA	NA	uncharacterized protein LOC109748657
Pepsico1_Contig16890.mrna1	4A	203459684	203473957	-	NA	NA	uncharacterized protein LOC109748657
Pepsico2_Contig124.mrna1	4A	236246760	236258567	UBX domain	UBX domain	Plant UBX domain-containing protein 11	plant UBX domain-containing protein 11-like
Pepsico1_Contig6866.mrna1	4A	226318629	226320324	The light-harvesting complex (LHC) functions as a light receptor, it captures and delivers excitation energy to photosystems with which it is closely associated	Chlorophyll A-B binding protein	Chlorophyll a-b binding protein CP26, chloroplastic	chlorophyll a-b binding protein CP26, chloroplastic
Pepsico1_Contig15517.mrna1	4A	89984733	89987952	Domain of unknown function (DUF4413)	NA	Putative AC transposase	zinc finger BED domain-containing protein RICESLEEPER 2-like
Pepsico2_Contig6992.mrna1	4A	107554106	107562326	Belongs to the peptidase C19 family	Ubiquitin carboxyl-terminal hydrolase | DUSP domain	Ubiquitin carboxyl-terminal hydrolase 5	ubiquitin carboxyl-terminal hydrolase 5-like
Pepsico1_Contig14170.mrna2	4A	203063604	203068632	Glycosyl transferases group 1	Glycosyl transferases group 1	Digalactosyldiacylglycerol synthase 1, chloroplastic	digalactosyldiacylglycerol synthase 1, chloroplastic
Pepsico1_Contig25851.mrna1	4A	203081205	203086117	domain associated with HOX domains	Homeobox KN domain | Associated with HOX	BEL1-like homeodomain protein 1	unnamed protein product
Pepsico1_Contig8464.mrna2	4A	226318604	226320324	The light-harvesting complex (LHC) functions as a light receptor, it captures and delivers excitation energy to photosystems with which it is closely associated	Chlorophyll A-B binding protein	Chlorophyll a-b binding protein CP26, chloroplastic	chlorophyll a-b binding protein CP26, chloroplastic
Pepsico1_Contig7161.mrna3	4A	82965096	82971016	NA	Serine hydroxymethyltransferase	Serine hydroxymethyltransferase 4	serine hydroxymethyltransferase 4
Pepsico2_Contig18705.mrna2	4A	107554406	107562318	Belongs to the peptidase C19 family	Ubiquitin carboxyl-terminal hydrolase | DUSP domain	Ubiquitin carboxyl-terminal hydrolase 5	ubiquitin carboxyl-terminal hydrolase 5-like
Pepsico2_Contig13239.mrna2	4A	203459684	203473905	-	NA	NA	unnamed protein product
Pepsico1_Contig7198.mrna1	4A	226318577	226320324	The light-harvesting complex (LHC) functions as a light receptor, it captures and delivers excitation energy to photosystems with which it is closely associated	Chlorophyll A-B binding protein	Chlorophyll a-b binding protein CP26, chloroplastic	chlorophyll a-b binding protein CP26, chloroplastic
Pepsico1_Contig38147.mrna2	4A	79149739	79155215	Protein FAR1-RELATED SEQUENCE	NA	NA	protein FAR1-RELATED SEQUENCE 5-like
Pepsico1_Contig6771.mrna2	4A	226318628	226320324	The light-harvesting complex (LHC) functions as a light receptor, it captures and delivers excitation energy to photosystems with which it is closely associated	Chlorophyll A-B binding protein	Chlorophyll a-b binding protein CP26, chloroplastic	chlorophyll a-b binding protein CP26, chloroplastic
Pepsico1_Contig24206.mrna2	4A	82964823	82971207	Interconversion of serine and glycine	Serine hydroxymethyltransferase	Serine hydroxymethyltransferase 4	hypothetical protein BRADI_4g19470v3
Pepsico1_Contig36586.mrna1	4A	203456469	203473898	-	NA	NA	unnamed protein product
Pepsico1_Contig13386.mrna2	4A	82964823	82971207	Interconversion of serine and glycine	Serine hydroxymethyltransferase	Serine hydroxymethyltransferase 4	hypothetical protein BRADI_4g19470v3
Pepsico2_Contig6782.mrna2	4A	171088639	171092167	Protein kinase domain	Leucine Rich Repeat	Receptor protein-tyrosine kinase CEPR1	unnamed protein product
Pepsico1_Contig34204.mrna1	4A	150491460	150497782	Nucleolar complex protein 3 homolog	CBF/Mak21 family | Nucleolar complex-associated protein	Nucleolar complex protein 3 homolog	nucleolar complex protein 3 homolog
Pepsico1_Contig25258.mrna1	4A	203081553	203086272	domain associated with HOX domains	Homeobox KN domain | Associated with HOX	BEL1-like homeodomain protein 1	unnamed protein product
Pepsico2_Contig15035.mrna1	4C	422172089	422200864	Belongs to the peptidase S10 family	Serine carboxypeptidase	Serine carboxypeptidase-like 19	hypothetical protein CFC21_060852
Pepsico1_Contig14255.mrna2	4D	62668685	62673897	Flavin containing amine oxidoreductase	Flavin containing amine oxidoreductase	Prolycopene isomerase, chloroplastic	prolycopene isomerase, chloroplastic isoform X2
Pepsico1_Contig27033.mrna2	4D	62668685	62673897	Flavin containing amine oxidoreductase	Flavin containing amine oxidoreductase	Prolycopene isomerase, chloroplastic	prolycopene isomerase, chloroplastic isoform X2
Pepsico2_Contig1063.mrna2	4D	321102394	321105916	Cleavage and polyadenylation specificity factor	Pre-mRNA 3'-end-processing endonuclease polyadenylation factor C-term | Beta-Casp domain | Zn-dependent metallo-hydrolase RNA specificity domain | Metallo-beta-lactamase superfamily	Cleavage and polyadenylation specificity factor subunit 3-I	hypothetical protein CFC21_074981
Pepsico1_Contig37669.mrna2	4D	91402753	91408258	Reverse transcriptase (RNA-dependent DNA polymerase)	Reverse transcriptase (RNA-dependent DNA polymerase) | RNase H-like domain found in reverse transcriptase | Retroviral aspartyl protease	Retrovirus-related Pol polyprotein from transposon 297	uncharacterized protein LOC107303452
Pepsico1_Contig36355.mrna1	4D	154179388	154183789	DEAD-like helicases superfamily	NA	NA	unnamed protein product
Pepsico1_Contig8895.mrna1	5A	417387112	417388914	Non-specific serine threonine protein kinase	Protein kinase domain | NAF domain	CBL-interacting protein kinase 16	CBL-interacting protein kinase 16-like
Pepsico1_Contig20926.mrna1	5A	417543902	417545824	Non-specific serine threonine protein kinase	Protein kinase domain | NAF domain	CBL-interacting protein kinase 6	hypothetical protein CFC21_065995
Pepsico2_Contig17559.mrna1	5A	417387233	417388916	Non-specific serine threonine protein kinase	NAF domain | Protein kinase domain	CBL-interacting protein kinase 16	CBL-interacting protein kinase 16-like
Pepsico1_Contig28485.mrna2	5A	214473609	214477320	FAR1 DNA-binding domain	FAR1 DNA-binding domain | SWIM zinc finger | MULE transposase domain	Protein FAR1-RELATED SEQUENCE 5	protein FAR1-RELATED SEQUENCE 5
Pepsico1_Contig9822.mrna2	5A	417387192	417388914	Non-specific serine threonine protein kinase	Protein kinase domain | NAF domain	CBL-interacting protein kinase 16	CBL-interacting protein kinase 16-like
Pepsico2_Contig18741.mrna1	5A	458709475	458715719	SPOC domain	RNA recognition motif. (a.k.a. RRM, RBD, or RNP domain) | SPOC domain	Flowering time control protein FPA	Nucleolysin TIAR
Pepsico1_Contig32647.mrna2	5A	421782672	421787986	Glutamate-gated receptor that probably acts as non- selective cation channel	Ligand-gated ion channel | Receptor family ligand binding region | Bacterial extracellular solute-binding proteins, family 3	Glutamate receptor 2.9	glutamate receptor 2.9-like
Pepsico1_Contig20134.mrna2	5A	417387192	417388914	Non-specific serine threonine protein kinase	Protein kinase domain | NAF domain	CBL-interacting protein kinase 16	CBL-interacting protein kinase 16-like
Pepsico1_Contig56.mrna1	5A	444769237	444770147	A20-like zinc finger	A20-like zinc finger | AN1-like Zinc finger	Zinc finger A20 and AN1 domain-containing stress-associated protein 1	zinc finger A20 and AN1 domain-containing stress-associated protein 1-like
Pepsico1_Contig12092.mrna2	5A	458662623	458666551	basic region leucin zipper	bZIP transcription factor	Transcription factor RF2a	hypothetical protein CFC21_072593
Pepsico1_Contig22479.mrna2	5A	458662623	458666551	basic region leucin zipper	bZIP transcription factor	Transcription factor RF2a	hypothetical protein CFC21_072593
Pepsico1_Contig10252.mrna1	5A	417543902	417545824	Non-specific serine threonine protein kinase	Protein kinase domain | NAF domain	CBL-interacting protein kinase 6	hypothetical protein CFC21_065995
Pepsico2_Contig18001.mrna1	5A	444769231	444770259	A20-like zinc finger	A20-like zinc finger | AN1-like Zinc finger	Zinc finger A20 and AN1 domain-containing stress-associated protein 1	zinc finger A20 and AN1 domain-containing stress-associated protein 1-like
Pepsico2_Contig7147.mrna1	5A	458711292	458715711	SPOC domain	RNA recognition motif. (a.k.a. RRM, RBD, or RNP domain) | SPOC domain	Flowering time control protein FPA	Nucleolysin TIAR
Pepsico1_Contig28608.mrna1	5A	458783335	458789199	Plant protein of unknown function (DUF936)	Plant protein of unknown function (DUF936)	NA	unnamed protein product
Pepsico1_Contig26279.mrna1	5A	458709502	458715616	SPOC domain	NA	NA	Nucleolysin TIAR
Pepsico1_Contig19725.mrna1	5A	417387112	417388914	Non-specific serine threonine protein kinase	Protein kinase domain | NAF domain	CBL-interacting protein kinase 16	CBL-interacting protein kinase 16-like
Pepsico1_Contig12661.mrna2	5A	417387114	417388914	Non-specific serine threonine protein kinase	Protein kinase domain | NAF domain	CBL-interacting protein kinase 16	CBL-interacting protein kinase 16-like
Pepsico2_Contig19739.mrna2	5A	421796279	421799267	TAFs are components of the transcription factor IID (TFIID) complex that is essential for mediating regulation of RNA polymerase transcription	Transcription initiation factor TFIID 23-30kDa subunit	Transcription initiation factor TFIID subunit 10	transcription initiation factor TFIID subunit 10-like
Pepsico2_Contig4290.mrna1	5A	458687551	458715644	SPOC domain	RNA recognition motif. (a.k.a. RRM, RBD, or RNP domain)	NA	Nucleolysin TIAR
Pepsico2_Contig14852.mrna2	5A	458662623	458666684	basic region leucin zipper	NA	Transcription factor RF2a	Transcription factor RF2a
Pepsico2_Contig2157.mrna1	5A	458662584	458666715	basic region leucin zipper	bZIP transcription factor	Transcription factor RF2a	hypothetical protein CFC21_072593
Pepsico2_Contig5635.mrna2	5A	219824610	219990694	NA	RNase H-like domain found in reverse transcriptase | Integrase zinc binding domain | Integrase core domain	Transposon Ty3-G Gag-Pol polyprotein	putative polyprotein
Pepsico2_Contig5635.mrna4	5A	219178261	219810299	NA	Integrase zinc binding domain | Integrase core domain	Transposon Ty3-I Gag-Pol polyprotein	unknown protein
Pepsico1_Contig34145.mrna1	5A	458783358	458789166	Plant protein of unknown function (DUF936)	Plant protein of unknown function (DUF936)	NA	uncharacterized protein LOC109738359
Pepsico2_Contig2586.mrna2	5A	458575518	458579795	Rab-GTPase-TBC domain	Rab-GTPase-TBC domain	GTPase-activating protein gyp1	GTPase-activating protein gyp1-like
Pepsico1_Contig764.mrna1	5A	444869700	444870372	-	NA	NA	hypothetical protein D1007_41334
Pepsico1_Contig19600.mrna1	5A	458575529	458579717	Rab-GTPase-TBC domain	Rab-GTPase-TBC domain	GTPase-activating protein gyp1	GTPase-activating protein gyp1-like
Pepsico1_Contig10942.mrna1	5A	458575529	458579717	Rab-GTPase-TBC domain	Rab-GTPase-TBC domain	GTPase-activating protein gyp1	GTPase-activating protein gyp1-like
Pepsico2_Contig9617.mrna1	5A	458783237	458789199	Plant protein of unknown function (DUF936)	Plant protein of unknown function (DUF936)	NA	unnamed protein product
Pepsico1_Contig3075.mrna2	5A	458775424	458780802	Hydroxyacylglutathione hydrolase C-terminus	Hydroxyacylglutathione hydrolase C-terminus | Metallo-beta-lactamase superfamily	Probable hydroxyacylglutathione hydrolase 2, chloroplastic	probable hydroxyacylglutathione hydrolase 2, chloroplastic
Pepsico2_Contig7895.mrna1	5A	444716303	444721157	Protein TRANSPARENT TESTA	NA	NA	zinc finger protein WIP2-like
Pepsico2_Contig5563.mrna1	5A	421782559	421788028	Glutamate-gated receptor that probably acts as non- selective cation channel	Receptor family ligand binding region | Bacterial extracellular solute-binding proteins, family 3 | Ligand-gated ion channel	Glutamate receptor 2.9	hypothetical protein CFC21_071701
Pepsico1_Contig16517.mrna2	5A	214473580	214477488	FAR1 DNA-binding domain	FAR1 DNA-binding domain	Protein FAR1-RELATED SEQUENCE 5	protein FAR1-RELATED SEQUENCE 5
Pepsico1_Contig23505.mrna2	5A	417387114	417388914	Non-specific serine threonine protein kinase	Protein kinase domain | NAF domain	CBL-interacting protein kinase 16	CBL-interacting protein kinase 16-like
Pepsico1_Contig1897.mrna1	5A	444773433	444774025	Microsomal signal peptidase 12 kDa subunit (SPC12)	Microsomal signal peptidase 12 kDa subunit (SPC12)	Probable signal peptidase complex subunit 1	predicted protein, partial
Pepsico1_Contig36916.mrna1	5C	379942726	379953386	Regulatory-associated protein of	Raptor N-terminal CASPase like domain | WD domain, G-beta repeat	Regulatory-associated protein of TOR 2	regulatory-associated protein of TOR 1 isoform X2
Pepsico1_Contig19070.mrna1	5C	563360836	563364481	Belongs to the nonaspanin (TM9SF) (TC 9.A.2) family	Endomembrane protein 70	Transmembrane 9 superfamily member 8	transmembrane 9 superfamily member 8
Pepsico1_Contig11134.mrna1	5C	563390617	563396054	Protein phosphatase 2C	Protein phosphatase 2C	Probable protein phosphatase 2C 70	probable protein phosphatase 2C 70 isoform X2
Pepsico2_Contig16594.mrna3	5C	563302642	563306661	CBS domain	NA	NA	uncharacterized protein LOC100842300
Pepsico1_Contig36139.mrna3	5C	379942284	379950092	Regulatory-associated protein of	Raptor N-terminal CASPase like domain	Regulatory-associated protein of TOR 1	unnamed protein product
Pepsico1_Contig34891.mrna1	5C	563309098	563312291	DOMON domain	Eukaryotic cytochrome b561 | DOMON domain	Cytochrome b561, DM13 and DOMON domain-containing protein At5g54830	cytochrome b561, DM13 and DOMON domain-containing protein At5g54830-like
Pepsico1_Contig7140.mrna2	5C	563029675	563030831	NA	NA	NA	transposon protein, putative, CACTA, En/Spm sub-class, expressed
Pepsico2_Contig1052.mrna1	5C	563193463	563195486	Purine nucleobase transmembrane transport	Purine nucleobase transmembrane transport	Probable purine permease 5	probable purine permease 5 isoform X1
Pepsico1_Contig1268.mrna1	5C	424489308	424490237	Pollen proteins Ole e I like	NA	NA	vegetative cell wall protein gp1
Pepsico2_Contig19383.mrna1	5C	424489286	424490339	Pollen proteins Ole e I like	NA	NA	vegetative cell wall protein gp1-like
Pepsico2_Contig13307.mrna1	5C	563070171	563074758	Belongs to the ubiquitin-conjugating enzyme family	Ubiquitin-conjugating enzyme	Protein PEROXIN-4	protein PEROXIN-4
Pepsico1_Contig37292.mrna1	5C	379942305	379953383	Regulatory-associated protein of	NA	NA	unnamed protein product
Pepsico1_Contig32131.mrna3	5C	379942287	379948065	Regulatory-associated protein of	NA	Regulatory-associated protein of TOR 1	unnamed protein product
Pepsico1_Contig38081.mrna1	5D	118594821	118602888	RNA processing	NA	NA	unnamed protein product
Pepsico1_Contig12249.mrna1	5D	191699683	191704688	transcription factor	G-box binding protein MFMR | bZIP transcription factor | Disordered region downstream of MFMR	bZIP transcription factor 1-D	bZIP transcription factor 1-D
Pepsico1_Contig4467.mrna1	5D	429168475	429171460	-	NA	NA	uncharacterized protein LOC119311652
Pepsico1_Contig10112.mrna2	5D	191699677	191704627	transcription factor	G-box binding protein MFMR | Disordered region downstream of MFMR | bZIP transcription factor	bZIP transcription factor 1-D	bZIP transcription factor 1-D
Pepsico2_Contig6311.mrna1	5D	418046549	418050232	Belongs to the peptidase A1 family	Xylanase inhibitor N-terminal	Aspartyl protease family protein 1	unnamed protein product
Pepsico1_Contig29274.mrna3	5D	235193964	235203422	Belongs to the TRAFAC class dynamin-like GTPase superfamily. Dynamin Fzo YdjA family	Dynamin family	Dynamin-like protein ARC5	dynamin-like protein ARC5 isoform X2
Pepsico1_Contig2258.mrna1	5D	114518171	114519233	Belongs to the Casparian strip membrane proteins (CASP) family	Domain of unknown function (DUF588)	CASP-like protein 4C1	hypothetical protein TRIUR3_35109
Pepsico1_Contig28272.mrna2	5D	191699695	191704675	transcription factor	Disordered region downstream of MFMR | G-box binding protein MFMR	bZIP transcription factor 1-D	unnamed protein product
Pepsico1_Contig4648.mrna1	5D	418200228	418203322	Tetratricopeptide repeat	Tetratricopeptide repeat	Tetratricopeptide repeat protein 1	tetratricopeptide repeat protein 1
Pepsico1_Contig25639.mrna2	5D	120179610	120183493	HCO3- transporter family	HCO3- transporter family	Probable boron transporter 2	boron transporter 1
Pepsico1_Contig16478.mrna1	5D	428990341	428994431	Lectin-domain containing receptor kinase	Protein kinase domain | LysM domain	L-type lectin-domain containing receptor kinase IX.2	hypothetical protein CFC21_044841
Pepsico1_Contig22300.mrna2	5D	114812154	114815544	Ion channel regulatory protein UNC-93	Ion channel regulatory protein UNC-93	UNC93-like protein 3	UNC93-like protein 3 isoform X2
Pepsico1_Contig22188.mrna2	5D	191699677	191704627	transcription factor	G-box binding protein MFMR | Disordered region downstream of MFMR | bZIP transcription factor	bZIP transcription factor 1-D	bZIP transcription factor 1-D
Pepsico1_Contig27837.mrna1	5D	428990340	428994248	Lectin-domain containing receptor kinase	Protein kinase domain | LysM domain	L-type lectin-domain containing receptor kinase IX.2	hypothetical protein CFC21_044841
Pepsico1_Contig30612.mrna1	5D	428990380	428993998	Lectin-domain containing receptor kinase	Protein kinase domain | LysM domain	L-type lectin-domain containing receptor kinase IX.2	hypothetical protein CFC21_044841
Pepsico1_Contig26030.mrna2	5D	191699684	191704608	transcription factor	G-box binding protein MFMR | Disordered region downstream of MFMR | bZIP transcription factor	bZIP transcription factor 1-D	bZIP transcription factor 1-D
Pepsico2_Contig18918.mrna1	5D	191699595	191704790	transcription factor	G-box binding protein MFMR | Disordered region downstream of MFMR | bZIP transcription factor	bZIP transcription factor 1-D	bZIP transcription factor 1-D
Pepsico1_Contig15939.mrna1	5D	120179611	120184040	HCO3- transporter family	HCO3- transporter family	Boron transporter 1	unnamed protein product
Pepsico1_Contig21985.mrna1	5D	191699683	191704688	transcription factor	G-box binding protein MFMR | bZIP transcription factor | Disordered region downstream of MFMR	bZIP transcription factor 1-D	bZIP transcription factor 1-D
Pepsico1_Contig6799.mrna2	5D	114600147	114601789	60S ribosomal protein	Ribosomal Proteins L2, C-terminal domain | Ribosomal Proteins L2, RNA binding domain	60S ribosomal protein L8	60S ribosomal protein L8
Pepsico2_Contig308.mrna1	5D	191699595	191704691	transcription factor	G-box binding protein MFMR | Disordered region downstream of MFMR | bZIP transcription factor	bZIP transcription factor 1-D	bZIP transcription factor 1-D
Pepsico1_Contig18850.mrna1	5D	428990380	428993998	Lectin-domain containing receptor kinase	Protein kinase domain | LysM domain	L-type lectin-domain containing receptor kinase IX.2	hypothetical protein CFC21_044841
Pepsico2_Contig11753.mrna1	5D	191699578	191704660	transcription factor	Disordered region downstream of MFMR | G-box binding protein MFMR	bZIP transcription factor 1-D	unnamed protein product
Pepsico2_Contig20852.mrna2	5D	120179472	120184040	HCO3- transporter family	HCO3- transporter family	Probable boron transporter 2	boron transporter 1
Pepsico1_Contig38639.mrna1	5D	118594814	118602748	RNA processing	NA	NA	hypothetical protein BRADI_4g04360v3
Pepsico1_Contig3128.mrna1	5D	418200221	418203228	Tetratricopeptide repeat	Tetratricopeptide repeat	Tetratricopeptide repeat protein 1	tetratricopeptide repeat protein 1
Pepsico1_Contig17202.mrna3	5D	235193964	235203422	Belongs to the TRAFAC class dynamin-like GTPase superfamily. Dynamin Fzo YdjA family	Dynamin family	Dynamin-like protein ARC5	dynamin-like protein ARC5 isoform X2
Pepsico2_Contig14725.mrna1	5D	114812100	114815719	Ion channel regulatory protein UNC-93	Ion channel regulatory protein UNC-93	UNC93-like protein 3	UNC93-like protein 3 isoform X2
Pepsico1_Contig16494.mrna2	5D	120179610	120183493	HCO3- transporter family	HCO3- transporter family	Probable boron transporter 2	boron transporter 1
Pepsico2_Contig14325.mrna1	5D	418200186	418203325	Tetratricopeptide repeat	Tetratricopeptide repeat	Tetratricopeptide repeat protein 1	tetratricopeptide repeat protein 1
Pepsico2_Contig6272.mrna2	5D	114812124	114840327	Ion channel regulatory protein UNC-93	Ion channel regulatory protein UNC-93	UNC93-like protein 3	UNC93-like protein 3 isoform X1
Pepsico1_Contig26354.mrna1	5D	120179611	120184041	HCO3- transporter family	HCO3- transporter family	Boron transporter 1	boron transporter 1
Pepsico2_Contig16567.mrna1	5D	191699633	191704687	transcription factor	Disordered region downstream of MFMR | G-box binding protein MFMR	bZIP transcription factor 1-D	unnamed protein product
Pepsico2_Contig11327.mrna2	5D	118605984	118610037	Membrane magnesium transporter	Membrane magnesium transporter	Membrane magnesium transporter	hypothetical protein CFC21_064605
Pepsico2_Contig7221.mrna1	5D	428946393	428950789	Protein kinase domain	Protein kinase domain	Serine/threonine-protein kinase AFC1	serine/threonine-protein kinase AFC1 isoform X2
Pepsico1_Contig37429.mrna1	5D	118594823	118604780	RNA processing	NA	NA	unnamed protein product
Pepsico2_Contig5911.mrna1	6C	344079638	344083182	GDSL-like Lipase/Acylhydrolase	GDSL-like Lipase/Acylhydrolase	GDSL esterase/lipase At5g45910	GDSL esterase/lipase At5g45910
Pepsico2_Contig3899.mrna1	6D	297803604	297812397	Belongs to the argonaute family	N-terminal domain of argonaute | Argonaute linker 1 domain | Mid domain of argonaute | Piwi domain | PAZ domain | Argonaute linker 2 domain	Protein argonaute 1C	hypothetical protein GQ55_1G450400
Pepsico1_Contig31408.mrna1	6D	298240711	298245502	NA	NA	NA	uncharacterized protein LOC109746790
Pepsico1_Contig27204.mrna1	6D	299890940	299895715	C2 domain	NA	NA	predicted protein
Pepsico2_Contig13426.mrna2	6D	298054197	298057564	-	Protein of unknown function (DUF3615)	NA	unnamed protein product
Pepsico2_Contig10754.mrna1	6D	297850100	297854471	Beta-catenin-like protein 1	Catenin-beta-like, Arm-motif containing nuclear	Beta-catenin-like protein 1	beta-catenin-like protein 1
Pepsico1_Contig33873.mrna1	6D	297803631	297810309	Belongs to the argonaute family	Argonaute linker 1 domain | Mid domain of argonaute | Piwi domain | Argonaute linker 2 domain | PAZ domain | N-terminal domain of argonaute	Protein argonaute 1C	hypothetical protein GQ55_1G450400
Pepsico1_Contig14725.mrna1	6D	299890940	299895715	C2 domain	NA	NA	predicted protein
Pepsico1_Contig35480.mrna2	6D	297803631	297809312	Belongs to the argonaute family	N-terminal domain of argonaute	Protein argonaute 1D	hypothetical protein GQ55_1G450400
Pepsico1_Contig32307.mrna1	6D	298240699	298245502	NA	NA	NA	uncharacterized protein LOC109746790
Pepsico1_Contig21946.mrna1	6D	297803631	297806879	Belongs to the argonaute family	NA	Protein argonaute 1C	unnamed protein product
Pepsico1_Contig18418.mrna1	6D	298101121	298105073	zinc finger	RNA-binding, Nab2-type zinc finger | Zinc-finger containing family	Zinc finger CCCH domain-containing protein 19	zinc finger CCCH domain-containing protein 19-like
Pepsico1_Contig39056.mrna3	6D	298126465	298140041	Cell morphogenesis central region	NA	NA	uncharacterized protein LOC119316203
Pepsico1_Contig39103.mrna2	6D	298126462	298140050	Cell morphogenesis central region	NA	NA	uncharacterized protein LOC119321675
Pepsico1_Contig35188.mrna1	6D	298240907	298245439	NA	NA	NA	uncharacterized protein LOC109746790
Pepsico1_Contig4578.mrna1	6D	299644690	299645988	Belongs to the glycosyltransferase 8 family	Glycosyl transferase family 8	Galactinol synthase 2	galactinol synthase 2
Pepsico1_Contig30672.mrna1	6D	298101121	298105073	zinc finger	RNA-binding, Nab2-type zinc finger | Zinc-finger containing family	Zinc finger CCCH domain-containing protein 19	zinc finger CCCH domain-containing protein 19-like
Pepsico2_Contig9372.mrna2	6D	300728111	300731276	Catalyzes the prenylation of para-hydroxybenzoate (PHB) with an all-trans polyprenyl group. Mediates the second step in the final reaction sequence of coenzyme Q (CoQ) biosynthesis, which is the condensation of the polyisoprenoid side chain with PHB, generating the first membrane-bound Q intermediate	UbiA prenyltransferase family	4-hydroxybenzoate polyprenyltransferase, mitochondrial	hypothetical protein BRADI_3g60400v3
Pepsico1_Contig38146.mrna1	6D	297912365	297924807	-	NA	NA	hypothetical protein OsI_33243
Pepsico1_Contig37660.mrna1	6D	297912408	297924737	-	NA	NA	hypothetical protein OsI_33243
Pepsico1_Contig17033.mrna1	6D	298054150	298057510	-	Protein of unknown function (DUF3615)	NA	unnamed protein product
Pepsico1_Contig38314.mrna1	6D	297912363	297924742	-	NA	NA	hypothetical protein OsI_33243
Pepsico1_Contig39045.mrna1	6D	298126477	298140053	Cell morphogenesis central region	NA	NA	unnamed protein product
Pepsico2_Contig981.mrna2	6D	299890944	299895729	C2 domain	C2 domain	Synaptotagmin-2	predicted protein
Pepsico1_Contig39380.mrna1	6D	298126530	298140081	Cell morphogenesis central region	NA	NA	uncharacterized protein LOC119316203
Pepsico1_Contig4198.mrna1	6D	300512453	300515795	Replication protein A 32 kDa subunit	Replication protein A C terminal	Replication protein A 32 kDa subunit A	hypothetical protein CFC21_094808
Pepsico2_Contig5292.mrna1	6D	298054117	298057598	-	Protein of unknown function (DUF3615)	NA	unnamed protein product
Pepsico1_Contig36320.mrna2	7C	679156758	679169719	glutamate synthase (ferredoxin) activity	Glutamate synthase central domain | Glutamine amidotransferases class-II	Ferredoxin-dependent glutamate synthase, chloroplastic	ferredoxin-dependent glutamate synthase, chloroplastic
Pepsico1_Contig9512.mrna2	7C	678583042	678588146	Belongs to the class-II pyridine nucleotide-disulfide oxidoreductase family	NA	NA	NADP-thioredoxin reductase C precursor
Pepsico2_Contig18034.mrna1	7C	678582892	678588145	Belongs to the class-II pyridine nucleotide-disulfide oxidoreductase family	Thioredoxin | Pyridine nucleotide-disulphide oxidoreductase	Thioredoxin reductase NTRC	thioredoxin reductase NTRC
Pepsico1_Contig38377.mrna2	7C	728108398	728123383	NA	Protein kinase domain	Receptor-like kinase TMK4	unnamed protein product
Pepsico2_Contig18087.mrna1	7C	678604399	678607653	-	F-box-like	NA	hypothetical protein CFC21_094311
Pepsico1_Contig37883.mrna2	7C	728131716	728158923	disease resistance protein	NB-ARC domain | Protein kinase domain | Rx N-terminal domain	Putative receptor-like protein kinase At4g00960	hypothetical protein CFC21_100061, partial
Pepsico2_Contig4085.mrna1	7C	679156753	679164608	glutamate synthase (ferredoxin) activity	Glutamate synthase central domain	Ferredoxin-dependent glutamate synthase, chloroplastic	unnamed protein product
Pepsico1_Contig37621.mrna2	7C	728131728	728158908	disease resistance protein	NB-ARC domain | Protein kinase domain | Rx N-terminal domain	Putative receptor-like protein kinase At4g00960	hypothetical protein CFC21_100061, partial
Pepsico2_Contig11294.mrna1	7C	201873797	201884811	COQ9	COQ9	Ubiquinone biosynthesis protein COQ9, mitochondrial	ubiquinone biosynthesis protein COQ9, mitochondrial
Pepsico2_Contig13680.mrna1	7C	678600886	678604341	Belongs to the universal ribosomal protein uS9 family	Ribosomal protein S9/S16	30S ribosomal protein S9, mitochondrial	hypothetical protein CFC21_022073
Pepsico1_Contig31736.mrna1	7C	678876061	678893671	RhoGAP domain	RhoGAP domain | Leucine-zipper of ternary complex factor MIP1 | PH domain	Rho GTPase-activating protein 7	rho GTPase-activating protein 7
Pepsico2_Contig17597.mrna2	7C	704492712	704495305	Cytochrome c oxidase is the component of the respiratory chain that catalyzes the reduction of oxygen to water. Subunits 1- 3 form the functional core of the enzyme complex. Subunit 2 transfers the electrons from cytochrome c via its binuclear copper A center to the bimetallic center of the catalytic subunit 1	Cytochrome C oxidase subunit II, transmembrane domain | Cytochrome C oxidase subunit II, periplasmic domain	Cytochrome c oxidase subunit 2	unnamed protein product
Pepsico2_Contig18692.mrna2	7C	704491681	704495311	Cytochrome c oxidase is the component of the respiratory chain that catalyzes the reduction of oxygen to water. Subunits 1- 3 form the functional core of the enzyme complex. Subunit 2 transfers the electrons from cytochrome c via its binuclear copper A center to the bimetallic center of the catalytic subunit 1	Cytochrome C oxidase subunit II, transmembrane domain	Cytochrome c oxidase subunit 2	cytochrome c oxidase subunit 2
Pepsico2_Contig7065.mrna2	7C	679156756	679165389	glutamate synthase (ferredoxin) activity	Conserved region in glutamate synthase | GXGXG motif | Glutamate synthase central domain	Ferredoxin-dependent glutamate synthase, chloroplastic	ferridoxin-glutamate synthase-D
Pepsico1_Contig36866.mrna2	7C	679156829	679170899	glutamate synthase (ferredoxin) activity	Glutamine amidotransferases class-II	Ferredoxin-dependent glutamate synthase (Fragment)	ferredoxin-dependent glutamate synthase, partial
Pepsico1_Contig35153.mrna1	7C	679156752	679165221	glutamate synthase (ferredoxin) activity	GXGXG motif | Conserved region in glutamate synthase | Glutamate synthase central domain	Ferredoxin-dependent glutamate synthase, chloroplastic	ferridoxin-glutamate synthase-D
Pepsico2_Contig4626.mrna1	7C	201866692	201870831	thioredoxin-disulfide reductase activity	Thioredoxin-like | C1 domain	Probable nucleoredoxin 1-2	probable nucleoredoxin 1-2
Pepsico1_Contig28538.mrna2	7C	679156786	679161717	glutamate synthase (ferredoxin) activity	Conserved region in glutamate synthase	Ferredoxin-dependent glutamate synthase, chloroplastic	ferredoxin-dependent glutamate synthase, chloroplastic-like
Pepsico1_Contig33221.mrna2	7C	728642560	728652342	TrkA-N domain	TrkA-N domain | Sodium/hydrogen exchanger family	K(+) efflux antiporter 2, chloroplastic	K(+) efflux antiporter 2, chloroplastic-like
Pepsico2_Contig4542.mrna2	7C	678549589	678551815	Protein of unknown function (DUF563)	NA	NA	xylan glycosyltransferase MUCI21
Pepsico2_Contig1399.mrna1	7C	678876278	678893723	RhoGAP domain	RhoGAP domain | Leucine-zipper of ternary complex factor MIP1 | PH domain	Rho GTPase-activating protein 7	rho GTPase-activating protein 7
Pepsico2_Contig2901.mrna2	7C	728643400	728652424	TrkA-N domain	Sodium/hydrogen exchanger family | TrkA-N domain	K(+) efflux antiporter 2, chloroplastic	hypothetical protein CFC21_020314
Pepsico1_Contig30249.mrna2	7C	679156785	679160654	glutamate synthase (ferredoxin) activity	Conserved region in glutamate synthase	Ferredoxin-dependent glutamate synthase, chloroplastic	glutamate synthase, partial
Pepsico1_Contig20817.mrna2	7C	678583042	678588146	Belongs to the class-II pyridine nucleotide-disulfide oxidoreductase family	NA	NA	NADP-thioredoxin reductase C precursor
Pepsico1_Contig31944.mrna2	7C	728642560	728652369	TrkA-N domain	TrkA-N domain | Sodium/hydrogen exchanger family	K(+) efflux antiporter 2, chloroplastic	K(+) efflux antiporter 2, chloroplastic-like
Pepsico1_Contig36623.mrna2	7C	728642460	728652339	TrkA-N domain	NA	K(+) efflux antiporter 2, chloroplastic	K(+) efflux antiporter 2, chloroplastic-like
Pepsico1_Contig15072.mrna1	7D	4398307	4403187	Transcription elongation factor SPT5	NA	Putative transcription elongation factor SPT5 homolog 1	unnamed protein product
Pepsico1_Contig33875.mrna2	7D	4398331	4411378	NA	NA	NA	Putative transcription elongation factor SPT5 homolog 1
Pepsico1_Contig37750.mrna1	7D	450809723	450820409	Cid1 family poly A polymerase	NA	NA	uncharacterized protein LOC120671596 isoform X3
Pepsico1_Contig4442.mrna1	7D	4889711	4892333	EamA-like transporter family	EamA-like transporter family	WAT1-related protein At1g44800	WAT1-related protein At1g44800-like
Pepsico1_Contig28621.mrna1	7D	4398378	4402559	Transcription elongation factor SPT5	KOW motif	Putative transcription elongation factor SPT5 homolog 1	unnamed protein product
Pepsico2_Contig15790.mrna2	7D	4671728	4679117	PHD-zinc-finger like domain	PHD-zinc-finger like domain | PHD-finger	NuA3 HAT complex component NTO1	unnamed protein product
Pepsico1_Contig30597.mrna2	7D	450786450	450790185	Belongs to the AAA ATPase family	FtsH Extracellular	ATP-dependent zinc metalloprotease FTSH 2, chloroplastic	ATP-dependent zinc metalloprotease FTSH 2, chloroplastic
Pepsico1_Contig18401.mrna2	7D	450786443	450790264	Belongs to the AAA ATPase family	Peptidase family M41 | ATPase family associated with various cellular activities (AAA) | AAA+ lid domain	ATP-dependent zinc metalloprotease FTSH 2, chloroplastic	ATP-dependent zinc metalloprotease FTSH 2, chloroplastic
Pepsico1_Contig8378.mrna2	7D	451311645	451313647	NADH dehydrogenase ubiquinone 1 beta subcomplex subunit	NA	NADH dehydrogenase [ubiquinone] 1 beta subcomplex subunit 2	LOW QUALITY PROTEIN: NADH dehydrogenase
Pepsico1_Contig6580.mrna2	7D	4506402	4511528	lysM domain-containing GPI-anchored protein	LysM domain	LysM domain-containing GPI-anchored protein LYP6	unnamed protein product
Pepsico2_Contig2073.mrna2	7D	450786240	450790186	NA	NA	NA	hypothetical protein CFC21_099832
Pepsico1_Contig23668.mrna1	7D	4544025	4545663	Belongs to the peptidase A1 family	Xylanase inhibitor N-terminal | Xylanase inhibitor C-terminal	Aspartic proteinase nepenthesin-1	aspartic proteinase nepenthesin-1-like
Pepsico1_Contig23712.mrna1	7D	4543957	4545663	Belongs to the peptidase A1 family	Xylanase inhibitor N-terminal | Xylanase inhibitor C-terminal	Aspartic proteinase nepenthesin-1	aspartic proteinase nepenthesin-1-like
Pepsico2_Contig19289.mrna2	7D	4890005	4892451	EamA-like transporter family	EamA-like transporter family	WAT1-related protein At1g44800	WAT1-related protein At1g44800-like
Pepsico1_Contig21724.mrna2	7D	450787474	450790182	Belongs to the AAA ATPase family	ATPase family associated with various cellular activities (AAA) | AAA+ lid domain | Peptidase family M41	ATP-dependent zinc metalloprotease FTSH 2, chloroplastic	ATP-dependent zinc metalloprotease FTSH 2, chloroplastic
Pepsico1_Contig12843.mrna1	7D	4543957	4545663	Belongs to the peptidase A1 family	Xylanase inhibitor N-terminal | Xylanase inhibitor C-terminal	Aspartic proteinase nepenthesin-1	aspartic proteinase nepenthesin-1-like
Pepsico1_Contig36904.mrna2	7D	4671830	4682757	PHD-zinc-finger like domain	PHD-finger | PHD-zinc-finger like domain	Protein Jade-3	unnamed protein product
Pepsico1_Contig26960.mrna1	7D	450753112	450758644	Golgi complex component 7 (COG7)	Golgi complex component 7 (COG7)	Conserved oligomeric Golgi complex subunit 7	unnamed protein product
Pepsico1_Contig37261.mrna2	7D	4671706	4682779	PHD-zinc-finger like domain	NA	NA	unnamed protein product
Pepsico1_Contig5253.mrna1	7D	450788585	450790185	Belongs to the AAA ATPase family	Peptidase family M41 | AAA+ lid domain	ATP-dependent zinc metalloprotease FTSH 2, chloroplastic	unnamed protein product
Pepsico1_Contig37152.mrna1	7D	4671729	4682777	NA	NA	NA	unnamed protein product
Pepsico1_Contig1627.mrna1	7D	450788681	450790185	Belongs to the AAA ATPase family	AAA+ lid domain | Peptidase family M41	ATP-dependent zinc metalloprotease FTSH 2, chloroplastic	Cell division protease ftsH-like protein, chloroplastic
Pepsico1_Contig37179.mrna2	7D	4671835	4682775	PHD-zinc-finger like domain	NA	NA	unnamed protein product
Pepsico1_Contig25787.mrna1	7D	4398307	4403187	Transcription elongation factor SPT5	KOW motif	Putative transcription elongation factor SPT5 homolog 1	unnamed protein product
Pepsico1_Contig1331.mrna2	7D	451490765	451492848	Scavenger mRNA decapping enzyme C-term binding	HIT domain	14 kDa zinc-binding protein	predicted protein
Pepsico2_Contig1062.mrna2	7D	4506396	4511599	lysM domain-containing GPI-anchored protein	LysM domain	LysM domain-containing GPI-anchored protein LYP6	unnamed protein product
Pepsico1_Contig12740.mrna2	7D	451315973	451317763	BTB/POZ domain	NA	NA	hypothetical protein CFC21_099843
Pepsico1_Contig2708.mrna2	7D	4889711	4892436	EamA-like transporter family	EamA-like transporter family	WAT1-related protein At1g44800	WAT1-related protein At1g44800-like
Pepsico1_Contig8802.mrna2	7D	450787474	450790182	Belongs to the AAA ATPase family	ATPase family associated with various cellular activities (AAA) | AAA+ lid domain | Peptidase family M41	ATP-dependent zinc metalloprotease FTSH 2, chloroplastic	ATP-dependent zinc metalloprotease FTSH 2, chloroplastic
Pepsico1_Contig18312.mrna2	7D	450753112	450758639	Golgi complex component 7 (COG7)	Golgi complex component 7 (COG7)	Conserved oligomeric Golgi complex subunit 7	conserved oligomeric Golgi complex subunit 7-like
Pepsico1_Contig23527.mrna2	7D	451315973	451317763	BTB/POZ domain	NA	NA	hypothetical protein CFC21_099843
Pepsico1_Contig37276.mrna2	7D	4671798	4682842	PHD-zinc-finger like domain	PHD-finger | PHD-zinc-finger like domain	Protein Jade-3	unnamed protein product
Pepsico1_Contig3842.mrna2	7D	4450405	4454395	Tyrosine phosphatase family	Tyrosine phosphatase family	Probable tyrosine-protein phosphatase DSP2	probable tyrosine-protein phosphatase DSP2
Pepsico1_Contig26442.mrna2	7D	450786443	450790258	Belongs to the AAA ATPase family	Peptidase family M41 | ATPase family associated with various cellular activities (AAA) | AAA+ lid domain	ATP-dependent zinc metalloprotease FTSH 2, chloroplastic	ATP-dependent zinc metalloprotease FTSH 2, chloroplastic

## Sheet: Table S4
Table S4 The GO enrichment analysis for the introgressed genes.
ID	Description	GeneRatio	BgRatio	pvalue	p.adjust	qvalue	geneID	Count
GO:0009517	PSII associated light-harvesting complex II	19/260	44/42294	6.08397e-31	3.1302e-28	2.10698e-28	Pepsico1_Contig4411.mrna1/Pepsico1_Contig7720.mrna1/Pepsico1_Contig8478.mrna2/Pepsico1_Contig7198.mrna1/Pepsico2_Contig15118.mrna2/Pepsico1_Contig8464.mrna2/Pepsico1_Contig8453.mrna2/Pepsico1_Contig8461.mrna1/Pepsico1_Contig5883.mrna2/Pepsico1_Contig7211.mrna3/Pepsico1_Contig6846.mrna2/Pepsico1_Contig6305.mrna2/Pepsico1_Contig6771.mrna2/Pepsico1_Contig7159.mrna1/Pepsico1_Contig6866.mrna1/Pepsico1…	19
GO:0009783	photosystem II antenna complex	19/260	44/42294	6.08397e-31	3.1302e-28	2.10698e-28	Pepsico1_Contig4411.mrna1/Pepsico1_Contig7720.mrna1/Pepsico1_Contig8478.mrna2/Pepsico1_Contig7198.mrna1/Pepsico2_Contig15118.mrna2/Pepsico1_Contig8464.mrna2/Pepsico1_Contig8453.mrna2/Pepsico1_Contig8461.mrna1/Pepsico1_Contig5883.mrna2/Pepsico1_Contig7211.mrna3/Pepsico1_Contig6846.mrna2/Pepsico1_Contig6305.mrna2/Pepsico1_Contig6771.mrna2/Pepsico1_Contig7159.mrna1/Pepsico1_Contig6866.mrna1/Pepsico1…	19
GO:0009523	photosystem II	19/260	46/42294	1.77461e-30	6.08691e-28	4.09717e-28	Pepsico1_Contig4411.mrna1/Pepsico1_Contig7720.mrna1/Pepsico1_Contig8478.mrna2/Pepsico1_Contig7198.mrna1/Pepsico2_Contig15118.mrna2/Pepsico1_Contig8464.mrna2/Pepsico1_Contig8453.mrna2/Pepsico1_Contig8461.mrna1/Pepsico1_Contig5883.mrna2/Pepsico1_Contig7211.mrna3/Pepsico1_Contig6846.mrna2/Pepsico1_Contig6305.mrna2/Pepsico1_Contig6771.mrna2/Pepsico1_Contig7159.mrna1/Pepsico1_Contig6866.mrna1/Pepsico1…	19
GO:0009765	photosynthesis, light harvesting	26/260	147/42294	2.45617e-30	6.09718e-28	4.10408e-28	Pepsico1_Contig4411.mrna1/Pepsico1_Contig7720.mrna1/Pepsico1_Contig8478.mrna2/Pepsico1_Contig7198.mrna1/Pepsico2_Contig15118.mrna2/Pepsico1_Contig8464.mrna2/Pepsico1_Contig8453.mrna2/Pepsico1_Contig8461.mrna1/Pepsico1_Contig5883.mrna2/Pepsico1_Contig7211.mrna3/Pepsico1_Contig6846.mrna2/Pepsico1_Contig6305.mrna2/Pepsico1_Contig6771.mrna2/Pepsico1_Contig7159.mrna1/Pepsico1_Contig6866.mrna1/Pepsico1…	26
GO:0009521	photosystem	19/260	47/42294	2.96267e-30	6.09718e-28	4.10408e-28	Pepsico1_Contig4411.mrna1/Pepsico1_Contig7720.mrna1/Pepsico1_Contig8478.mrna2/Pepsico1_Contig7198.mrna1/Pepsico2_Contig15118.mrna2/Pepsico1_Contig8464.mrna2/Pepsico1_Contig8453.mrna2/Pepsico1_Contig8461.mrna1/Pepsico1_Contig5883.mrna2/Pepsico1_Contig7211.mrna3/Pepsico1_Contig6846.mrna2/Pepsico1_Contig6305.mrna2/Pepsico1_Contig6771.mrna2/Pepsico1_Contig7159.mrna1/Pepsico1_Contig6866.mrna1/Pepsico1…	19
GO:0009503	thylakoid light-harvesting complex	19/260	52/42294	3.15736e-29	4.64132e-27	3.12413e-27	Pepsico1_Contig4411.mrna1/Pepsico1_Contig7720.mrna1/Pepsico1_Contig8478.mrna2/Pepsico1_Contig7198.mrna1/Pepsico2_Contig15118.mrna2/Pepsico1_Contig8464.mrna2/Pepsico1_Contig8453.mrna2/Pepsico1_Contig8461.mrna1/Pepsico1_Contig5883.mrna2/Pepsico1_Contig7211.mrna3/Pepsico1_Contig6846.mrna2/Pepsico1_Contig6305.mrna2/Pepsico1_Contig6771.mrna2/Pepsico1_Contig7159.mrna1/Pepsico1_Contig6866.mrna1/Pepsico1…	19
GO:0030076	light-harvesting complex	19/260	52/42294	3.15736e-29	4.64132e-27	3.12413e-27	Pepsico1_Contig4411.mrna1/Pepsico1_Contig7720.mrna1/Pepsico1_Contig8478.mrna2/Pepsico1_Contig7198.mrna1/Pepsico2_Contig15118.mrna2/Pepsico1_Contig8464.mrna2/Pepsico1_Contig8453.mrna2/Pepsico1_Contig8461.mrna1/Pepsico1_Contig5883.mrna2/Pepsico1_Contig7211.mrna3/Pepsico1_Contig6846.mrna2/Pepsico1_Contig6305.mrna2/Pepsico1_Contig6771.mrna2/Pepsico1_Contig7159.mrna1/Pepsico1_Contig6866.mrna1/Pepsico1…	19
GO:0010196	nonphotochemical quenching	19/260	53/42294	4.89511e-29	5.59674e-27	3.76723e-27	Pepsico1_Contig4411.mrna1/Pepsico1_Contig7720.mrna1/Pepsico1_Contig8478.mrna2/Pepsico1_Contig7198.mrna1/Pepsico2_Contig15118.mrna2/Pepsico1_Contig8464.mrna2/Pepsico1_Contig8453.mrna2/Pepsico1_Contig8461.mrna1/Pepsico1_Contig5883.mrna2/Pepsico1_Contig7211.mrna3/Pepsico1_Contig6846.mrna2/Pepsico1_Contig6305.mrna2/Pepsico1_Contig6771.mrna2/Pepsico1_Contig7159.mrna1/Pepsico1_Contig6866.mrna1/Pepsico1…	19
GO:1990066	energy quenching	19/260	53/42294	4.89511e-29	5.59674e-27	3.76723e-27	Pepsico1_Contig4411.mrna1/Pepsico1_Contig7720.mrna1/Pepsico1_Contig8478.mrna2/Pepsico1_Contig7198.mrna1/Pepsico2_Contig15118.mrna2/Pepsico1_Contig8464.mrna2/Pepsico1_Contig8453.mrna2/Pepsico1_Contig8461.mrna1/Pepsico1_Contig5883.mrna2/Pepsico1_Contig7211.mrna3/Pepsico1_Contig6846.mrna2/Pepsico1_Contig6305.mrna2/Pepsico1_Contig6771.mrna2/Pepsico1_Contig7159.mrna1/Pepsico1_Contig6866.mrna1/Pepsico1…	19
GO:0010218	response to far red light	26/260	280/42294	7.20161e-23	7.41046e-21	4.98806e-21	Pepsico2_Contig5344.mrna1/Pepsico1_Contig25851.mrna1/Pepsico1_Contig16594.mrna1/Pepsico1_Contig25578.mrna2/Pepsico1_Contig16277.mrna1/Pepsico1_Contig14421.mrna1/Pepsico1_Contig25258.mrna1/Pepsico1_Contig4411.mrna1/Pepsico1_Contig7720.mrna1/Pepsico1_Contig8478.mrna2/Pepsico1_Contig7198.mrna1/Pepsico2_Contig15118.mrna2/Pepsico1_Contig8464.mrna2/Pepsico1_Contig8453.mrna2/Pepsico1_Contig8461.mrna1/Pe…	26
GO:0098807	chloroplast thylakoid membrane protein complex	19/260	113/42294	5.00704e-22	4.68386e-20	3.15276e-20	Pepsico1_Contig4411.mrna1/Pepsico1_Contig7720.mrna1/Pepsico1_Contig8478.mrna2/Pepsico1_Contig7198.mrna1/Pepsico2_Contig15118.mrna2/Pepsico1_Contig8464.mrna2/Pepsico1_Contig8453.mrna2/Pepsico1_Contig8461.mrna1/Pepsico1_Contig5883.mrna2/Pepsico1_Contig7211.mrna3/Pepsico1_Contig6846.mrna2/Pepsico1_Contig6305.mrna2/Pepsico1_Contig6771.mrna2/Pepsico1_Contig7159.mrna1/Pepsico1_Contig6866.mrna1/Pepsico1…	19
GO:0009768	photosynthesis, light harvesting in photosystem I	19/260	115/42294	7.11981e-22	5.6356e-20	3.79339e-20	Pepsico1_Contig4411.mrna1/Pepsico1_Contig7720.mrna1/Pepsico1_Contig8478.mrna2/Pepsico1_Contig7198.mrna1/Pepsico2_Contig15118.mrna2/Pepsico1_Contig8464.mrna2/Pepsico1_Contig8453.mrna2/Pepsico1_Contig8461.mrna1/Pepsico1_Contig5883.mrna2/Pepsico1_Contig7211.mrna3/Pepsico1_Contig6846.mrna2/Pepsico1_Contig6305.mrna2/Pepsico1_Contig6771.mrna2/Pepsico1_Contig7159.mrna1/Pepsico1_Contig6866.mrna1/Pepsico1…	19
GO:0031409	pigment binding	19/260	115/42294	7.11981e-22	5.6356e-20	3.79339e-20	Pepsico1_Contig4411.mrna1/Pepsico1_Contig7720.mrna1/Pepsico1_Contig8478.mrna2/Pepsico1_Contig7198.mrna1/Pepsico2_Contig15118.mrna2/Pepsico1_Contig8464.mrna2/Pepsico1_Contig8453.mrna2/Pepsico1_Contig8461.mrna1/Pepsico1_Contig5883.mrna2/Pepsico1_Contig7211.mrna3/Pepsico1_Contig6846.mrna2/Pepsico1_Contig6305.mrna2/Pepsico1_Contig6771.mrna2/Pepsico1_Contig7159.mrna1/Pepsico1_Contig6866.mrna1/Pepsico1…	19
GO:0019684	photosynthesis, light reaction	26/260	436/42294	4.82972e-18	3.54984e-16	2.38944e-16	Pepsico1_Contig4411.mrna1/Pepsico1_Contig7720.mrna1/Pepsico1_Contig8478.mrna2/Pepsico1_Contig7198.mrna1/Pepsico2_Contig15118.mrna2/Pepsico1_Contig8464.mrna2/Pepsico1_Contig8453.mrna2/Pepsico1_Contig8461.mrna1/Pepsico1_Contig5883.mrna2/Pepsico1_Contig7211.mrna3/Pepsico1_Contig6846.mrna2/Pepsico1_Contig6305.mrna2/Pepsico1_Contig6771.mrna2/Pepsico1_Contig7159.mrna1/Pepsico1_Contig6866.mrna1/Pepsico1…	26
GO:0010114	response to red light	19/260	185/42294	7.55389e-18	5.18197e-16	3.48804e-16	Pepsico1_Contig4411.mrna1/Pepsico1_Contig7720.mrna1/Pepsico1_Contig8478.mrna2/Pepsico1_Contig7198.mrna1/Pepsico2_Contig15118.mrna2/Pepsico1_Contig8464.mrna2/Pepsico1_Contig8453.mrna2/Pepsico1_Contig8461.mrna1/Pepsico1_Contig5883.mrna2/Pepsico1_Contig7211.mrna3/Pepsico1_Contig6846.mrna2/Pepsico1_Contig6305.mrna2/Pepsico1_Contig6771.mrna2/Pepsico1_Contig7159.mrna1/Pepsico1_Contig6866.mrna1/Pepsico1…	19
GO:0016168	chlorophyll binding	19/260	203/42294	4.36374e-17	2.80643e-15	1.88904e-15	Pepsico1_Contig4411.mrna1/Pepsico1_Contig7720.mrna1/Pepsico1_Contig8478.mrna2/Pepsico1_Contig7198.mrna1/Pepsico2_Contig15118.mrna2/Pepsico1_Contig8464.mrna2/Pepsico1_Contig8453.mrna2/Pepsico1_Contig8461.mrna1/Pepsico1_Contig5883.mrna2/Pepsico1_Contig7211.mrna3/Pepsico1_Contig6846.mrna2/Pepsico1_Contig6305.mrna2/Pepsico1_Contig6771.mrna2/Pepsico1_Contig7159.mrna1/Pepsico1_Contig6866.mrna1/Pepsico1…	19
GO:0010207	photosystem II assembly	19/260	214/42294	1.17303e-16	7.1003e-15	4.77929e-15	Pepsico1_Contig4411.mrna1/Pepsico1_Contig7720.mrna1/Pepsico1_Contig8478.mrna2/Pepsico1_Contig7198.mrna1/Pepsico2_Contig15118.mrna2/Pepsico1_Contig8464.mrna2/Pepsico1_Contig8453.mrna2/Pepsico1_Contig8461.mrna1/Pepsico1_Contig5883.mrna2/Pepsico1_Contig7211.mrna3/Pepsico1_Contig6846.mrna2/Pepsico1_Contig6305.mrna2/Pepsico1_Contig6771.mrna2/Pepsico1_Contig7159.mrna1/Pepsico1_Contig6866.mrna1/Pepsico1…	19
GO:0009559	embryo sac central cell differentiation	12/260	75/42294	4.18463e-14	2.29083e-12	1.54198e-12	Pepsico1_Contig9981.mrna1/Pepsico2_Contig6570.mrna1/Pepsico1_Contig9981.mrna2/Pepsico2_Contig6570.mrna2/Pepsico2_Contig5344.mrna1/Pepsico1_Contig25851.mrna1/Pepsico1_Contig16594.mrna1/Pepsico1_Contig25578.mrna2/Pepsico1_Contig16277.mrna1/Pepsico1_Contig14421.mrna1/Pepsico1_Contig25258.mrna1/Pepsico2_Contig13680.mrna1	12
GO:0010109	regulation of photosynthesis	17/260	218/42294	4.2299e-14	2.29083e-12	1.54198e-12	Pepsico1_Contig7622.mrna2/Pepsico1_Contig8355.mrna1/Pepsico1_Contig23394.mrna1/Pepsico1_Contig12555.mrna1/Pepsico1_Contig24999.mrna2/Pepsico1_Contig14170.mrna2/Pepsico1_Contig36623.mrna2/Pepsico1_Contig33221.mrna2/Pepsico1_Contig31944.mrna2/Pepsico2_Contig2901.mrna2/Pepsico1_Contig18401.mrna2/Pepsico1_Contig26442.mrna2/Pepsico1_Contig30597.mrna2/Pepsico1_Contig21724.mrna2/Pepsico1_Contig8802.mrna…	17
GO:0009637	response to blue light	20/260	375/42294	3.04439e-13	1.56634e-11	1.05432e-11	Pepsico2_Contig14141.mrna2/Pepsico1_Contig4411.mrna1/Pepsico1_Contig7720.mrna1/Pepsico1_Contig8478.mrna2/Pepsico1_Contig7198.mrna1/Pepsico2_Contig15118.mrna2/Pepsico1_Contig8464.mrna2/Pepsico1_Contig8453.mrna2/Pepsico1_Contig8461.mrna1/Pepsico1_Contig5883.mrna2/Pepsico1_Contig7211.mrna3/Pepsico1_Contig6846.mrna2/Pepsico1_Contig6305.mrna2/Pepsico1_Contig6771.mrna2/Pepsico1_Contig7159.mrna1/Pepsico…	20
GO:0019904	protein domain specific binding	19/260	339/42294	5.06014e-13	2.47947e-11	1.66896e-11	Pepsico1_Contig4411.mrna1/Pepsico1_Contig7720.mrna1/Pepsico1_Contig8478.mrna2/Pepsico1_Contig7198.mrna1/Pepsico2_Contig15118.mrna2/Pepsico1_Contig8464.mrna2/Pepsico1_Contig8453.mrna2/Pepsico1_Contig8461.mrna1/Pepsico1_Contig5883.mrna2/Pepsico1_Contig7211.mrna3/Pepsico1_Contig6846.mrna2/Pepsico1_Contig6305.mrna2/Pepsico1_Contig6771.mrna2/Pepsico1_Contig7159.mrna1/Pepsico1_Contig6866.mrna1/Pepsico1…	19
GO:0000741	karyogamy	11/260	72/42294	8.31928e-13	3.72197e-11	2.5053e-11	Pepsico1_Contig9981.mrna1/Pepsico2_Contig6570.mrna1/Pepsico1_Contig9981.mrna2/Pepsico2_Contig6570.mrna2/Pepsico2_Contig5344.mrna1/Pepsico1_Contig25851.mrna1/Pepsico1_Contig16594.mrna1/Pepsico1_Contig25578.mrna2/Pepsico1_Contig16277.mrna1/Pepsico1_Contig14421.mrna1/Pepsico1_Contig25258.mrna1	11
GO:0010197	polar nucleus fusion	11/260	72/42294	8.31928e-13	3.72197e-11	2.5053e-11	Pepsico1_Contig9981.mrna1/Pepsico2_Contig6570.mrna1/Pepsico1_Contig9981.mrna2/Pepsico2_Contig6570.mrna2/Pepsico2_Contig5344.mrna1/Pepsico1_Contig25851.mrna1/Pepsico1_Contig16594.mrna1/Pepsico1_Contig25578.mrna2/Pepsico1_Contig16277.mrna1/Pepsico1_Contig14421.mrna1/Pepsico1_Contig25258.mrna1	11
GO:0016041	glutamate synthase (ferredoxin) activity	7/260	16/42294	3.33902e-12	1.32148e-10	8.89505e-11	Pepsico1_Contig35153.mrna1/Pepsico2_Contig4085.mrna1/Pepsico2_Contig7065.mrna2/Pepsico1_Contig36320.mrna2/Pepsico1_Contig30249.mrna2/Pepsico1_Contig28538.mrna2/Pepsico1_Contig36866.mrna2	7
GO:0016643	oxidoreductase activity, acting on the CH-NH2 group of donors, iron-sulfur protein as acceptor	7/260	16/42294	3.33902e-12	1.32148e-10	8.89505e-11	Pepsico1_Contig35153.mrna1/Pepsico2_Contig4085.mrna1/Pepsico2_Contig7065.mrna2/Pepsico1_Contig36320.mrna2/Pepsico1_Contig30249.mrna2/Pepsico1_Contig28538.mrna2/Pepsico1_Contig36866.mrna2	7
GO:0080114	positive regulation of glycine hydroxymethyltransferase activity	7/260	16/42294	3.33902e-12	1.32148e-10	8.89505e-11	Pepsico1_Contig35153.mrna1/Pepsico2_Contig4085.mrna1/Pepsico2_Contig7065.mrna2/Pepsico1_Contig36320.mrna2/Pepsico1_Contig30249.mrna2/Pepsico1_Contig28538.mrna2/Pepsico1_Contig36866.mrna2	7
GO:0051347	positive regulation of transferase activity	16/260	260/42294	8.97148e-12	3.41913e-10	2.30146e-10	Pepsico2_Contig7901.mrna1/Pepsico1_Contig21774.mrna1/Pepsico1_Contig9579.mrna1/Pepsico2_Contig13700.mrna1/Pepsico1_Contig36630.mrna1/Pepsico1_Contig36139.mrna3/Pepsico1_Contig32131.mrna3/Pepsico1_Contig37292.mrna1/Pepsico1_Contig36916.mrna1/Pepsico1_Contig35153.mrna1/Pepsico2_Contig4085.mrna1/Pepsico2_Contig7065.mrna2/Pepsico1_Contig36320.mrna2/Pepsico1_Contig30249.mrna2/Pepsico1_Contig28538.mrna…	16
GO:0010304	PSII associated light-harvesting complex II catabolic process	8/260	30/42294	9.53384e-12	3.50369e-10	2.35837e-10	Pepsico1_Contig16649.mrna1/Pepsico1_Contig18401.mrna2/Pepsico1_Contig26442.mrna2/Pepsico1_Contig30597.mrna2/Pepsico1_Contig21724.mrna2/Pepsico1_Contig8802.mrna2/Pepsico1_Contig5253.mrna1/Pepsico1_Contig1627.mrna1	8
GO:0046906	tetrapyrrole binding	19/260	410/42294	1.39513e-11	4.95031e-10	3.33211e-10	Pepsico1_Contig4411.mrna1/Pepsico1_Contig7720.mrna1/Pepsico1_Contig8478.mrna2/Pepsico1_Contig7198.mrna1/Pepsico2_Contig15118.mrna2/Pepsico1_Contig8464.mrna2/Pepsico1_Contig8453.mrna2/Pepsico1_Contig8461.mrna1/Pepsico1_Contig5883.mrna2/Pepsico1_Contig7211.mrna3/Pepsico1_Contig6846.mrna2/Pepsico1_Contig6305.mrna2/Pepsico1_Contig6771.mrna2/Pepsico1_Contig7159.mrna1/Pepsico1_Contig6866.mrna1/Pepsico1…	19
GO:0010201	response to continuous far red light stimulus by the high-irradiance response system	7/260	19/42294	1.44773e-11	4.9657e-10	3.34247e-10	Pepsico2_Contig5344.mrna1/Pepsico1_Contig25851.mrna1/Pepsico1_Contig16594.mrna1/Pepsico1_Contig25578.mrna2/Pepsico1_Contig16277.mrna1/Pepsico1_Contig14421.mrna1/Pepsico1_Contig25258.mrna1	7
GO:0051338	regulation of transferase activity	18/260	372/42294	2.40761e-11	7.9917e-10	5.3793e-10	Pepsico2_Contig4940.mrna2/Pepsico2_Contig4588.mrna1/Pepsico2_Contig7901.mrna1/Pepsico1_Contig21774.mrna1/Pepsico1_Contig9579.mrna1/Pepsico2_Contig13700.mrna1/Pepsico1_Contig36630.mrna1/Pepsico1_Contig36139.mrna3/Pepsico1_Contig32131.mrna3/Pepsico1_Contig37292.mrna1/Pepsico1_Contig36916.mrna1/Pepsico1_Contig35153.mrna1/Pepsico2_Contig4085.mrna1/Pepsico2_Contig7065.mrna2/Pepsico1_Contig36320.mrna2/…	18
GO:0009853	photorespiration	11/260	124/42294	3.51456e-10	1.13015e-08	7.60717e-09	Pepsico1_Contig7622.mrna2/Pepsico1_Contig8355.mrna1/Pepsico1_Contig23394.mrna1/Pepsico1_Contig12555.mrna1/Pepsico1_Contig35153.mrna1/Pepsico2_Contig4085.mrna1/Pepsico2_Contig7065.mrna2/Pepsico1_Contig36320.mrna2/Pepsico1_Contig30249.mrna2/Pepsico1_Contig28538.mrna2/Pepsico1_Contig36866.mrna2	11
GO:0010206	photosystem II repair	7/260	30/42294	5.52137e-10	1.72166e-08	1.15887e-08	Pepsico1_Contig18401.mrna2/Pepsico1_Contig26442.mrna2/Pepsico1_Contig30597.mrna2/Pepsico1_Contig21724.mrna2/Pepsico1_Contig8802.mrna2/Pepsico1_Contig5253.mrna1/Pepsico1_Contig1627.mrna1	7
GO:0043094	cellular metabolic compound salvage	13/260	211/42294	8.15805e-10	2.46901e-08	1.66192e-08	Pepsico2_Contig9241.mrna2/Pepsico1_Contig5021.mrna1/Pepsico1_Contig7622.mrna2/Pepsico1_Contig8355.mrna1/Pepsico1_Contig23394.mrna1/Pepsico1_Contig12555.mrna1/Pepsico1_Contig35153.mrna1/Pepsico2_Contig4085.mrna1/Pepsico2_Contig7065.mrna2/Pepsico1_Contig36320.mrna2/Pepsico1_Contig30249.mrna2/Pepsico1_Contig28538.mrna2/Pepsico1_Contig36866.mrna2	13
GO:0030091	protein repair	7/260	34/42294	1.42876e-09	4.20055e-08	2.82744e-08	Pepsico1_Contig18401.mrna2/Pepsico1_Contig26442.mrna2/Pepsico1_Contig30597.mrna2/Pepsico1_Contig21724.mrna2/Pepsico1_Contig8802.mrna2/Pepsico1_Contig5253.mrna1/Pepsico1_Contig1627.mrna1	7
GO:0006997	nucleus organization	12/260	203/42294	5.87445e-09	1.67911e-07	1.13023e-07	Pepsico1_Contig9981.mrna1/Pepsico2_Contig6570.mrna1/Pepsico1_Contig9981.mrna2/Pepsico2_Contig6570.mrna2/Pepsico2_Contig3667.mrna3/Pepsico2_Contig5344.mrna1/Pepsico1_Contig25851.mrna1/Pepsico1_Contig16594.mrna1/Pepsico1_Contig25578.mrna2/Pepsico1_Contig16277.mrna1/Pepsico1_Contig14421.mrna1/Pepsico1_Contig25258.mrna1	12
GO:0048284	organelle fusion	11/260	170/42294	1.00028e-08	2.78187e-07	1.87251e-07	Pepsico1_Contig9981.mrna1/Pepsico2_Contig6570.mrna1/Pepsico1_Contig9981.mrna2/Pepsico2_Contig6570.mrna2/Pepsico2_Contig5344.mrna1/Pepsico1_Contig25851.mrna1/Pepsico1_Contig16594.mrna1/Pepsico1_Contig25578.mrna2/Pepsico1_Contig16277.mrna1/Pepsico1_Contig14421.mrna1/Pepsico1_Contig25258.mrna1	11
GO:0018107	peptidyl-threonine phosphorylation	9/260	102/42294	1.51959e-08	4.00938e-07	2.69876e-07	Pepsico1_Contig8895.mrna1/Pepsico1_Contig19725.mrna1/Pepsico1_Contig12661.mrna2/Pepsico1_Contig23505.mrna2/Pepsico1_Contig9822.mrna2/Pepsico1_Contig20134.mrna2/Pepsico2_Contig17559.mrna1/Pepsico1_Contig20926.mrna1/Pepsico1_Contig10252.mrna1	9
GO:0018210	peptidyl-threonine modification	9/260	102/42294	1.51959e-08	4.00938e-07	2.69876e-07	Pepsico1_Contig8895.mrna1/Pepsico1_Contig19725.mrna1/Pepsico1_Contig12661.mrna2/Pepsico1_Contig23505.mrna2/Pepsico1_Contig9822.mrna2/Pepsico1_Contig20134.mrna2/Pepsico2_Contig17559.mrna1/Pepsico1_Contig20926.mrna1/Pepsico1_Contig10252.mrna1	9
GO:0015930	glutamate synthase activity	7/260	48/42294	1.81724e-08	4.67485e-07	3.14669e-07	Pepsico1_Contig35153.mrna1/Pepsico2_Contig4085.mrna1/Pepsico2_Contig7065.mrna2/Pepsico1_Contig36320.mrna2/Pepsico1_Contig30249.mrna2/Pepsico1_Contig28538.mrna2/Pepsico1_Contig36866.mrna2	7
GO:0009561	megagametogenesis	12/260	232/42294	2.60005e-08	6.52549e-07	4.39238e-07	Pepsico1_Contig9981.mrna1/Pepsico2_Contig6570.mrna1/Pepsico1_Contig9981.mrna2/Pepsico2_Contig6570.mrna2/Pepsico2_Contig5344.mrna1/Pepsico1_Contig25851.mrna1/Pepsico1_Contig16594.mrna1/Pepsico1_Contig25578.mrna2/Pepsico1_Contig16277.mrna1/Pepsico1_Contig14421.mrna1/Pepsico1_Contig25258.mrna1/Pepsico2_Contig13680.mrna1	12
GO:0008757	S-adenosylmethionine-dependent methyltransferase activity	16/260	461/42294	3.5244e-08	8.63478e-07	5.81217e-07	Pepsico1_Contig15741.mrna1/Pepsico1_Contig27664.mrna1/Pepsico1_Contig15828.mrna2/Pepsico1_Contig25055.mrna2/Pepsico1_Contig27749.mrna1/Pepsico1_Contig16346.mrna1/Pepsico1_Contig14666.mrna1/Pepsico2_Contig19051.mrna2/Pepsico1_Contig14351.mrna2/Pepsico1_Contig17374.mrna1/Pepsico1_Contig16464.mrna1/Pepsico1_Contig37261.mrna2/Pepsico2_Contig15790.mrna2/Pepsico1_Contig37276.mrna2/Pepsico1_Contig36904.…	16
GO:0004176	ATP-dependent peptidase activity	8/260	80/42294	3.62263e-08	8.66904e-07	5.83523e-07	Pepsico1_Contig16649.mrna1/Pepsico1_Contig18401.mrna2/Pepsico1_Contig26442.mrna2/Pepsico1_Contig30597.mrna2/Pepsico1_Contig21724.mrna2/Pepsico1_Contig8802.mrna2/Pepsico1_Contig5253.mrna1/Pepsico1_Contig1627.mrna1	8
GO:0006537	glutamate biosynthetic process	7/260	56/42294	5.48924e-08	1.28373e-06	8.64096e-07	Pepsico1_Contig35153.mrna1/Pepsico2_Contig4085.mrna1/Pepsico2_Contig7065.mrna2/Pepsico1_Contig36320.mrna2/Pepsico1_Contig30249.mrna2/Pepsico1_Contig28538.mrna2/Pepsico1_Contig36866.mrna2	7
GO:0009553	embryo sac development	16/260	488/42294	7.67548e-08	1.70405e-06	1.14701e-06	Pepsico1_Contig9981.mrna1/Pepsico2_Contig6570.mrna1/Pepsico1_Contig9981.mrna2/Pepsico2_Contig6570.mrna2/Pepsico2_Contig5344.mrna1/Pepsico1_Contig25851.mrna1/Pepsico1_Contig16594.mrna1/Pepsico1_Contig25578.mrna2/Pepsico1_Contig16277.mrna1/Pepsico1_Contig14421.mrna1/Pepsico1_Contig25258.mrna1/Pepsico2_Contig4290.mrna1/Pepsico2_Contig18741.mrna1/Pepsico1_Contig26279.mrna1/Pepsico2_Contig7147.mrna1/P…	16
GO:0006541	glutamine metabolic process	7/260	59/42294	7.9489e-08	1.70405e-06	1.14701e-06	Pepsico1_Contig35153.mrna1/Pepsico2_Contig4085.mrna1/Pepsico2_Contig7065.mrna2/Pepsico1_Contig36320.mrna2/Pepsico1_Contig30249.mrna2/Pepsico1_Contig28538.mrna2/Pepsico1_Contig36866.mrna2	7
GO:0019676	ammonia assimilation cycle	7/260	59/42294	7.9489e-08	1.70405e-06	1.14701e-06	Pepsico1_Contig35153.mrna1/Pepsico2_Contig4085.mrna1/Pepsico2_Contig7065.mrna2/Pepsico1_Contig36320.mrna2/Pepsico1_Contig30249.mrna2/Pepsico1_Contig28538.mrna2/Pepsico1_Contig36866.mrna2	7
GO:0019740	nitrogen utilization	7/260	59/42294	7.9489e-08	1.70405e-06	1.14701e-06	Pepsico1_Contig35153.mrna1/Pepsico2_Contig4085.mrna1/Pepsico2_Contig7065.mrna2/Pepsico1_Contig36320.mrna2/Pepsico1_Contig30249.mrna2/Pepsico1_Contig28538.mrna2/Pepsico1_Contig36866.mrna2	7
GO:0010314	phosphatidylinositol-5-phosphate binding	5/260	21/42294	1.58616e-07	3.33093e-06	2.24208e-06	Pepsico1_Contig37261.mrna2/Pepsico2_Contig15790.mrna2/Pepsico1_Contig37276.mrna2/Pepsico1_Contig36904.mrna2/Pepsico1_Contig37179.mrna2	5
GO:0042548	regulation of photosynthesis, light reaction	9/260	139/42294	2.23153e-07	4.5925e-06	3.09126e-06	Pepsico1_Contig24999.mrna2/Pepsico1_Contig14170.mrna2/Pepsico1_Contig18401.mrna2/Pepsico1_Contig26442.mrna2/Pepsico1_Contig30597.mrna2/Pepsico1_Contig21724.mrna2/Pepsico1_Contig8802.mrna2/Pepsico1_Contig5253.mrna1/Pepsico1_Contig1627.mrna1	9
GO:0043467	regulation of generation of precursor metabolites and energy	9/260	155/42294	5.61694e-07	1.1333e-05	7.62838e-06	Pepsico1_Contig24999.mrna2/Pepsico1_Contig14170.mrna2/Pepsico1_Contig18401.mrna2/Pepsico1_Contig26442.mrna2/Pepsico1_Contig30597.mrna2/Pepsico1_Contig21724.mrna2/Pepsico1_Contig8802.mrna2/Pepsico1_Contig5253.mrna1/Pepsico1_Contig1627.mrna1	9
GO:0071902	positive regulation of protein serine/threonine kinase activity	8/260	118/42294	7.47774e-07	1.47973e-05	9.96023e-06	Pepsico2_Contig7901.mrna1/Pepsico1_Contig21774.mrna1/Pepsico1_Contig9579.mrna1/Pepsico2_Contig13700.mrna1/Pepsico1_Contig36139.mrna3/Pepsico1_Contig32131.mrna3/Pepsico1_Contig37292.mrna1/Pepsico1_Contig36916.mrna1	8
GO:0048564	photosystem I assembly	7/260	82/42294	7.85477e-07	1.52501e-05	1.0265e-05	Pepsico1_Contig18401.mrna2/Pepsico1_Contig26442.mrna2/Pepsico1_Contig30597.mrna2/Pepsico1_Contig21724.mrna2/Pepsico1_Contig8802.mrna2/Pepsico1_Contig5253.mrna1/Pepsico1_Contig1627.mrna1	7
GO:0016638	oxidoreductase activity, acting on the CH-NH2 group of donors	7/260	84/42294	9.26084e-07	1.7647e-05	1.18784e-05	Pepsico1_Contig35153.mrna1/Pepsico2_Contig4085.mrna1/Pepsico2_Contig7065.mrna2/Pepsico1_Contig36320.mrna2/Pepsico1_Contig30249.mrna2/Pepsico1_Contig28538.mrna2/Pepsico1_Contig36866.mrna2	7
GO:0071900	regulation of protein serine/threonine kinase activity	9/260	168/42294	1.10234e-06	2.06238e-05	1.38821e-05	Pepsico2_Contig4940.mrna2/Pepsico2_Contig7901.mrna1/Pepsico1_Contig21774.mrna1/Pepsico1_Contig9579.mrna1/Pepsico2_Contig13700.mrna1/Pepsico1_Contig36139.mrna3/Pepsico1_Contig32131.mrna3/Pepsico1_Contig37292.mrna1/Pepsico1_Contig36916.mrna1	9
GO:0009668	plastid membrane organization	7/260	89/42294	1.3725e-06	2.47771e-05	1.66778e-05	Pepsico1_Contig18401.mrna2/Pepsico1_Contig26442.mrna2/Pepsico1_Contig30597.mrna2/Pepsico1_Contig21724.mrna2/Pepsico1_Contig8802.mrna2/Pepsico1_Contig5253.mrna1/Pepsico1_Contig1627.mrna1	7
GO:0010027	thylakoid membrane organization	7/260	89/42294	1.3725e-06	2.47771e-05	1.66778e-05	Pepsico1_Contig18401.mrna2/Pepsico1_Contig26442.mrna2/Pepsico1_Contig30597.mrna2/Pepsico1_Contig21724.mrna2/Pepsico1_Contig8802.mrna2/Pepsico1_Contig5253.mrna1/Pepsico1_Contig1627.mrna1	7
GO:0009610	response to symbiotic fungus	7/260	90/42294	1.4805e-06	2.59043e-05	1.74365e-05	Pepsico2_Contig5344.mrna1/Pepsico1_Contig25851.mrna1/Pepsico1_Contig16594.mrna1/Pepsico1_Contig25578.mrna2/Pepsico1_Contig16277.mrna1/Pepsico1_Contig14421.mrna1/Pepsico1_Contig25258.mrna1	7
GO:0010036	response to boron-containing substance	5/260	32/42294	1.48528e-06	2.59043e-05	1.74365e-05	Pepsico2_Contig20852.mrna2/Pepsico1_Contig25639.mrna2/Pepsico1_Contig16494.mrna2/Pepsico1_Contig15939.mrna1/Pepsico1_Contig26354.mrna1	5
GO:0009658	chloroplast organization	13/260	407/42294	1.73231e-06	2.97091e-05	1.99975e-05	Pepsico1_Contig29274.mrna3/Pepsico1_Contig17202.mrna3/Pepsico1_Contig36623.mrna2/Pepsico1_Contig33221.mrna2/Pepsico1_Contig31944.mrna2/Pepsico2_Contig2901.mrna2/Pepsico1_Contig18401.mrna2/Pepsico1_Contig26442.mrna2/Pepsico1_Contig30597.mrna2/Pepsico1_Contig21724.mrna2/Pepsico1_Contig8802.mrna2/Pepsico1_Contig5253.mrna1/Pepsico1_Contig1627.mrna1	13
GO:0010205	photoinhibition	7/260	94/42294	1.98639e-06	3.22161e-05	2.16851e-05	Pepsico1_Contig18401.mrna2/Pepsico1_Contig26442.mrna2/Pepsico1_Contig30597.mrna2/Pepsico1_Contig21724.mrna2/Pepsico1_Contig8802.mrna2/Pepsico1_Contig5253.mrna1/Pepsico1_Contig1627.mrna1	7
GO:0043155	negative regulation of photosynthesis, light reaction	7/260	94/42294	1.98639e-06	3.22161e-05	2.16851e-05	Pepsico1_Contig18401.mrna2/Pepsico1_Contig26442.mrna2/Pepsico1_Contig30597.mrna2/Pepsico1_Contig21724.mrna2/Pepsico1_Contig8802.mrna2/Pepsico1_Contig5253.mrna1/Pepsico1_Contig1627.mrna1	7
GO:1905156	negative regulation of photosynthesis	7/260	94/42294	1.98639e-06	3.22161e-05	2.16851e-05	Pepsico1_Contig18401.mrna2/Pepsico1_Contig26442.mrna2/Pepsico1_Contig30597.mrna2/Pepsico1_Contig21724.mrna2/Pepsico1_Contig8802.mrna2/Pepsico1_Contig5253.mrna1/Pepsico1_Contig1627.mrna1	7
GO:0045859	regulation of protein kinase activity	11/260	288/42294	2.00373e-06	3.22161e-05	2.16851e-05	Pepsico2_Contig4940.mrna2/Pepsico2_Contig4588.mrna1/Pepsico2_Contig7901.mrna1/Pepsico1_Contig21774.mrna1/Pepsico1_Contig9579.mrna1/Pepsico2_Contig13700.mrna1/Pepsico1_Contig36630.mrna1/Pepsico1_Contig36139.mrna3/Pepsico1_Contig32131.mrna3/Pepsico1_Contig37292.mrna1/Pepsico1_Contig36916.mrna1	11
GO:0031977	thylakoid lumen	7/260	98/42294	2.62928e-06	4.16235e-05	2.80173e-05	Pepsico1_Contig18401.mrna2/Pepsico1_Contig26442.mrna2/Pepsico1_Contig30597.mrna2/Pepsico1_Contig21724.mrna2/Pepsico1_Contig8802.mrna2/Pepsico1_Contig5253.mrna1/Pepsico1_Contig1627.mrna1	7
GO:0031261	DNA replication preinitiation complex	4/260	17/42294	3.11869e-06	4.86232e-05	3.27288e-05	Pepsico2_Contig20811.mrna1/Pepsico1_Contig16691.mrna1/Pepsico1_Contig18820.mrna1/Pepsico1_Contig30317.mrna1	4
GO:0043549	regulation of kinase activity	11/260	308/42294	3.81384e-06	5.85737e-05	3.94266e-05	Pepsico2_Contig4940.mrna2/Pepsico2_Contig4588.mrna1/Pepsico2_Contig7901.mrna1/Pepsico1_Contig21774.mrna1/Pepsico1_Contig9579.mrna1/Pepsico2_Contig13700.mrna1/Pepsico1_Contig36630.mrna1/Pepsico1_Contig36139.mrna3/Pepsico1_Contig32131.mrna3/Pepsico1_Contig37292.mrna1/Pepsico1_Contig36916.mrna1	11
GO:0009608	response to symbiont	7/260	104/42294	3.91297e-06	5.92125e-05	3.98566e-05	Pepsico2_Contig5344.mrna1/Pepsico1_Contig25851.mrna1/Pepsico1_Contig16594.mrna1/Pepsico1_Contig25578.mrna2/Pepsico1_Contig16277.mrna1/Pepsico1_Contig14421.mrna1/Pepsico1_Contig25258.mrna1	7
GO:0042054	histone methyltransferase activity	8/260	148/42294	4.10917e-06	6.04453e-05	4.06864e-05	Pepsico1_Contig35845.mrna2/Pepsico2_Contig21245.mrna1/Pepsico1_Contig36419.mrna2/Pepsico1_Contig37261.mrna2/Pepsico2_Contig15790.mrna2/Pepsico1_Contig37276.mrna2/Pepsico1_Contig36904.mrna2/Pepsico1_Contig37179.mrna2	8
GO:0006814	sodium ion transport	7/260	105/42294	4.17067e-06	6.04453e-05	4.06864e-05	Pepsico1_Contig8895.mrna1/Pepsico1_Contig19725.mrna1/Pepsico1_Contig12661.mrna2/Pepsico1_Contig23505.mrna2/Pepsico1_Contig9822.mrna2/Pepsico1_Contig20134.mrna2/Pepsico2_Contig17559.mrna1	7
GO:0009084	glutamine family amino acid biosynthetic process	7/260	105/42294	4.17067e-06	6.04453e-05	4.06864e-05	Pepsico1_Contig35153.mrna1/Pepsico2_Contig4085.mrna1/Pepsico2_Contig7065.mrna2/Pepsico1_Contig36320.mrna2/Pepsico1_Contig30249.mrna2/Pepsico1_Contig28538.mrna2/Pepsico1_Contig36866.mrna2	7
GO:0045860	positive regulation of protein kinase activity	9/260	200/42294	4.62607e-06	6.61143e-05	4.45023e-05	Pepsico2_Contig7901.mrna1/Pepsico1_Contig21774.mrna1/Pepsico1_Contig9579.mrna1/Pepsico2_Contig13700.mrna1/Pepsico1_Contig36630.mrna1/Pepsico1_Contig36139.mrna3/Pepsico1_Contig32131.mrna3/Pepsico1_Contig37292.mrna1/Pepsico1_Contig36916.mrna1	9
GO:0008156	negative regulation of DNA replication	5/260	41/42294	5.28324e-06	7.34656e-05	4.94505e-05	Pepsico2_Contig20811.mrna1/Pepsico1_Contig16691.mrna1/Pepsico1_Contig18820.mrna1/Pepsico1_Contig30317.mrna1/Pepsico1_Contig36630.mrna1	5
GO:2000104	negative regulation of DNA-dependent DNA replication	5/260	41/42294	5.28324e-06	7.34656e-05	4.94505e-05	Pepsico2_Contig20811.mrna1/Pepsico1_Contig16691.mrna1/Pepsico1_Contig18820.mrna1/Pepsico1_Contig30317.mrna1/Pepsico1_Contig36630.mrna1	5
GO:0031931	TORC1 complex	4/260	20/42294	6.2572e-06	8.47193e-05	5.70255e-05	Pepsico1_Contig36139.mrna3/Pepsico1_Contig32131.mrna3/Pepsico1_Contig37292.mrna1/Pepsico1_Contig36916.mrna1	4
GO:0038201	TOR complex	4/260	20/42294	6.2572e-06	8.47193e-05	5.70255e-05	Pepsico1_Contig36139.mrna3/Pepsico1_Contig32131.mrna3/Pepsico1_Contig37292.mrna1/Pepsico1_Contig36916.mrna1	4
GO:0008276	protein methyltransferase activity	8/260	158/42294	6.65878e-06	8.89855e-05	5.98971e-05	Pepsico1_Contig35845.mrna2/Pepsico2_Contig21245.mrna1/Pepsico1_Contig36419.mrna2/Pepsico1_Contig37261.mrna2/Pepsico2_Contig15790.mrna2/Pepsico1_Contig37276.mrna2/Pepsico1_Contig36904.mrna2/Pepsico1_Contig37179.mrna2	8
GO:0033674	positive regulation of kinase activity	9/260	218/42294	9.27107e-06	0.000122307	8.23261e-05	Pepsico2_Contig7901.mrna1/Pepsico1_Contig21774.mrna1/Pepsico1_Contig9579.mrna1/Pepsico2_Contig13700.mrna1/Pepsico1_Contig36630.mrna1/Pepsico1_Contig36139.mrna3/Pepsico1_Contig32131.mrna3/Pepsico1_Contig37292.mrna1/Pepsico1_Contig36916.mrna1	9
GO:0001932	regulation of protein phosphorylation	11/260	365/42294	1.87003e-05	0.000241239	0.00016238	Pepsico2_Contig4940.mrna2/Pepsico2_Contig4588.mrna1/Pepsico2_Contig7901.mrna1/Pepsico1_Contig21774.mrna1/Pepsico1_Contig9579.mrna1/Pepsico2_Contig13700.mrna1/Pepsico1_Contig36630.mrna1/Pepsico1_Contig36139.mrna3/Pepsico1_Contig32131.mrna3/Pepsico1_Contig37292.mrna1/Pepsico1_Contig36916.mrna1	11
GO:0031929	TOR signaling	4/260	26/42294	1.87552e-05	0.000241239	0.00016238	Pepsico1_Contig36139.mrna3/Pepsico1_Contig32131.mrna3/Pepsico1_Contig37292.mrna1/Pepsico1_Contig36916.mrna1	4
GO:0001934	positive regulation of protein phosphorylation	9/260	242/42294	2.12469e-05	0.000269915	0.000181683	Pepsico2_Contig7901.mrna1/Pepsico1_Contig21774.mrna1/Pepsico1_Contig9579.mrna1/Pepsico2_Contig13700.mrna1/Pepsico1_Contig36630.mrna1/Pepsico1_Contig36139.mrna3/Pepsico1_Contig32131.mrna3/Pepsico1_Contig37292.mrna1/Pepsico1_Contig36916.mrna1	9
GO:0072593	reactive oxygen species metabolic process	12/260	449/42294	2.56005e-05	0.000321255	0.00021624	Pepsico1_Contig4133.mrna1/Pepsico1_Contig6271.mrna3/Pepsico2_Contig18034.mrna1/Pepsico1_Contig9512.mrna2/Pepsico1_Contig20817.mrna2/Pepsico1_Contig18401.mrna2/Pepsico1_Contig26442.mrna2/Pepsico1_Contig30597.mrna2/Pepsico1_Contig21724.mrna2/Pepsico1_Contig8802.mrna2/Pepsico1_Contig5253.mrna1/Pepsico1_Contig1627.mrna1	12
GO:1901333	positive regulation of lateral root development	3/260	10/42294	2.66927e-05	0.000330926	0.00022275	Pepsico2_Contig6782.mrna2/Pepsico1_Contig32336.mrna1/Pepsico1_Contig34841.mrna1	3
GO:0043650	dicarboxylic acid biosynthetic process	7/260	140/42294	2.7425e-05	0.000335956	0.000226136	Pepsico1_Contig35153.mrna1/Pepsico2_Contig4085.mrna1/Pepsico2_Contig7065.mrna2/Pepsico1_Contig36320.mrna2/Pepsico1_Contig30249.mrna2/Pepsico1_Contig28538.mrna2/Pepsico1_Contig36866.mrna2	7
GO:0004372	glycine hydroxymethyltransferase activity	4/260	29/42294	2.93673e-05	0.000355517	0.000239303	Pepsico1_Contig9981.mrna1/Pepsico2_Contig6570.mrna1/Pepsico1_Contig9981.mrna2/Pepsico2_Contig6570.mrna2	4
GO:0004576	oligosaccharyl transferase activity	5/260	60/42294	3.50083e-05	0.000414064	0.000278711	Pepsico1_Contig23472.mrna1/Pepsico1_Contig11826.mrna1/Pepsico1_Contig23788.mrna1/Pepsico1_Contig12078.mrna1/Pepsico2_Contig1904.mrna1	5
GO:0004579	dolichyl-diphosphooligosaccharide-protein glycotransferase activity	5/260	60/42294	3.50083e-05	0.000414064	0.000278711	Pepsico1_Contig23472.mrna1/Pepsico1_Contig11826.mrna1/Pepsico1_Contig23788.mrna1/Pepsico1_Contig12078.mrna1/Pepsico2_Contig1904.mrna1	5
GO:0040010	positive regulation of growth rate	3/260	11/42294	3.65356e-05	0.000427217	0.000287565	Pepsico1_Contig35845.mrna2/Pepsico2_Contig21245.mrna1/Pepsico1_Contig36419.mrna2	3
GO:0042327	positive regulation of phosphorylation	9/260	260/42294	3.72234e-05	0.00043037	0.000289687	Pepsico2_Contig7901.mrna1/Pepsico1_Contig21774.mrna1/Pepsico1_Contig9579.mrna1/Pepsico2_Contig13700.mrna1/Pepsico1_Contig36630.mrna1/Pepsico1_Contig36139.mrna3/Pepsico1_Contig32131.mrna3/Pepsico1_Contig37292.mrna1/Pepsico1_Contig36916.mrna1	9
GO:0010562	positive regulation of phosphorus metabolic process	9/260	262/42294	3.95031e-05	0.000446688	0.000300671	Pepsico2_Contig7901.mrna1/Pepsico1_Contig21774.mrna1/Pepsico1_Contig9579.mrna1/Pepsico2_Contig13700.mrna1/Pepsico1_Contig36630.mrna1/Pepsico1_Contig36139.mrna3/Pepsico1_Contig32131.mrna3/Pepsico1_Contig37292.mrna1/Pepsico1_Contig36916.mrna1	9
GO:0045937	positive regulation of phosphate metabolic process	9/260	262/42294	3.95031e-05	0.000446688	0.000300671	Pepsico2_Contig7901.mrna1/Pepsico1_Contig21774.mrna1/Pepsico1_Contig9579.mrna1/Pepsico2_Contig13700.mrna1/Pepsico1_Contig36630.mrna1/Pepsico1_Contig36139.mrna3/Pepsico1_Contig32131.mrna3/Pepsico1_Contig37292.mrna1/Pepsico1_Contig36916.mrna1	9
GO:0006536	glutamate metabolic process	7/260	149/42294	4.08591e-05	0.000457	0.000307612	Pepsico1_Contig35153.mrna1/Pepsico2_Contig4085.mrna1/Pepsico2_Contig7065.mrna2/Pepsico1_Contig36320.mrna2/Pepsico1_Contig30249.mrna2/Pepsico1_Contig28538.mrna2/Pepsico1_Contig36866.mrna2	7
GO:0031048	heterochromatin assembly by small RNA	4/260	32/42294	4.38236e-05	0.000480749	0.000323598	Pepsico2_Contig4290.mrna1/Pepsico2_Contig18741.mrna1/Pepsico1_Contig26279.mrna1/Pepsico2_Contig7147.mrna1	4
GO:0000079	regulation of cyclin-dependent protein serine/threonine kinase activity	5/260	63/42294	4.4384e-05	0.000480749	0.000323598	Pepsico2_Contig4940.mrna2/Pepsico2_Contig7901.mrna1/Pepsico1_Contig21774.mrna1/Pepsico1_Contig9579.mrna1/Pepsico2_Contig13700.mrna1	5
GO:1904029	regulation of cyclin-dependent protein kinase activity	5/260	63/42294	4.4384e-05	0.000480749	0.000323598	Pepsico2_Contig4940.mrna2/Pepsico2_Contig7901.mrna1/Pepsico1_Contig21774.mrna1/Pepsico1_Contig9579.mrna1/Pepsico2_Contig13700.mrna1	5
GO:0031313	extrinsic component of endosome membrane	3/260	12/42294	4.84926e-05	0.00051978	0.00034987	Pepsico2_Contig18971.mrna2/Pepsico2_Contig5406.mrna2/Pepsico1_Contig32236.mrna2	3
GO:0042325	regulation of phosphorylation	11/260	410/42294	5.36642e-05	0.000569283	0.000383191	Pepsico2_Contig4940.mrna2/Pepsico2_Contig4588.mrna1/Pepsico2_Contig7901.mrna1/Pepsico1_Contig21774.mrna1/Pepsico1_Contig9579.mrna1/Pepsico2_Contig13700.mrna1/Pepsico1_Contig36630.mrna1/Pepsico1_Contig36139.mrna3/Pepsico1_Contig32131.mrna3/Pepsico1_Contig37292.mrna1/Pepsico1_Contig36916.mrna1	11
GO:0004348	glucosylceramidase activity	3/260	13/42294	6.27538e-05	0.000652259	0.000439043	Pepsico1_Contig33959.mrna2/Pepsico2_Contig3856.mrna1/Pepsico1_Contig27457.mrna2	3
GO:0031540	regulation of anthocyanin biosynthetic process	3/260	13/42294	6.27538e-05	0.000652259	0.000439043	Pepsico2_Contig6782.mrna2/Pepsico1_Contig32336.mrna1/Pepsico1_Contig34841.mrna1	3
GO:1902554	serine/threonine protein kinase complex	5/260	68/42294	6.4199e-05	0.000660607	0.000444662	Pepsico2_Contig4940.mrna2/Pepsico2_Contig7901.mrna1/Pepsico1_Contig21774.mrna1/Pepsico1_Contig9579.mrna1/Pepsico2_Contig13700.mrna1	5
GO:0003973	(S)-2-hydroxy-acid oxidase activity	4/260	36/42294	7.04131e-05	0.000690049	0.00046448	Pepsico1_Contig7622.mrna2/Pepsico1_Contig8355.mrna1/Pepsico1_Contig23394.mrna1/Pepsico1_Contig12555.mrna1	4
GO:0006730	one-carbon metabolic process	4/260	36/42294	7.04131e-05	0.000690049	0.00046448	Pepsico1_Contig9981.mrna1/Pepsico2_Contig6570.mrna1/Pepsico1_Contig9981.mrna2/Pepsico2_Contig6570.mrna2	4
GO:0008891	glycolate oxidase activity	4/260	36/42294	7.04131e-05	0.000690049	0.00046448	Pepsico1_Contig7622.mrna2/Pepsico1_Contig8355.mrna1/Pepsico1_Contig23394.mrna1/Pepsico1_Contig12555.mrna1	4
GO:0016742	hydroxymethyl-, formyl- and related transferase activity	4/260	36/42294	7.04131e-05	0.000690049	0.00046448	Pepsico1_Contig9981.mrna1/Pepsico2_Contig6570.mrna1/Pepsico1_Contig9981.mrna2/Pepsico2_Contig6570.mrna2	4
GO:1901409	positive regulation of phosphorylation of RNA polymerase II C-terminal domain	4/260	36/42294	7.04131e-05	0.000690049	0.00046448	Pepsico2_Contig7901.mrna1/Pepsico1_Contig21774.mrna1/Pepsico1_Contig9579.mrna1/Pepsico2_Contig13700.mrna1	4
GO:0032973	amino acid export across plasma membrane	3/260	14/42294	7.95055e-05	0.00076459	0.000514654	Pepsico1_Contig4442.mrna1/Pepsico1_Contig2708.mrna2/Pepsico2_Contig19289.mrna2	3
GO:0034639	L-amino acid efflux transmembrane transporter activity	3/260	14/42294	7.95055e-05	0.00076459	0.000514654	Pepsico1_Contig4442.mrna1/Pepsico1_Contig2708.mrna2/Pepsico2_Contig19289.mrna2	3
GO:0018105	peptidyl-serine phosphorylation	9/260	289/42294	8.38587e-05	0.000791657	0.000532873	Pepsico1_Contig8895.mrna1/Pepsico1_Contig19725.mrna1/Pepsico1_Contig12661.mrna2/Pepsico1_Contig23505.mrna2/Pepsico1_Contig9822.mrna2/Pepsico1_Contig20134.mrna2/Pepsico2_Contig17559.mrna1/Pepsico1_Contig20926.mrna1/Pepsico1_Contig10252.mrna1	9
GO:0018209	peptidyl-serine modification	9/260	289/42294	8.38587e-05	0.000791657	0.000532873	Pepsico1_Contig8895.mrna1/Pepsico1_Contig19725.mrna1/Pepsico1_Contig12661.mrna2/Pepsico1_Contig23505.mrna2/Pepsico1_Contig9822.mrna2/Pepsico1_Contig20134.mrna2/Pepsico2_Contig17559.mrna1/Pepsico1_Contig20926.mrna1/Pepsico1_Contig10252.mrna1	9
GO:0016538	cyclin-dependent protein serine/threonine kinase regulator activity	4/260	38/42294	8.73887e-05	0.000810117	0.000545299	Pepsico2_Contig7901.mrna1/Pepsico1_Contig21774.mrna1/Pepsico1_Contig9579.mrna1/Pepsico2_Contig13700.mrna1	4
GO:0045737	positive regulation of cyclin-dependent protein serine/threonine kinase activity	4/260	38/42294	8.73887e-05	0.000810117	0.000545299	Pepsico2_Contig7901.mrna1/Pepsico1_Contig21774.mrna1/Pepsico1_Contig9579.mrna1/Pepsico2_Contig13700.mrna1	4
GO:0000307	cyclin-dependent protein kinase holoenzyme complex	4/260	39/42294	9.69074e-05	0.000874717	0.000588782	Pepsico2_Contig7901.mrna1/Pepsico1_Contig21774.mrna1/Pepsico1_Contig9579.mrna1/Pepsico2_Contig13700.mrna1	4
GO:1901407	regulation of phosphorylation of RNA polymerase II C-terminal domain	4/260	39/42294	9.69074e-05	0.000874717	0.000588782	Pepsico2_Contig7901.mrna1/Pepsico1_Contig21774.mrna1/Pepsico1_Contig9579.mrna1/Pepsico2_Contig13700.mrna1	4
GO:1904031	positive regulation of cyclin-dependent protein kinase activity	4/260	39/42294	9.69074e-05	0.000874717	0.000588782	Pepsico2_Contig7901.mrna1/Pepsico1_Contig21774.mrna1/Pepsico1_Contig9579.mrna1/Pepsico2_Contig13700.mrna1	4
GO:0046982	protein heterodimerization activity	7/260	174/42294	0.000108515	0.000961495	0.000647193	Pepsico2_Contig5344.mrna1/Pepsico1_Contig25851.mrna1/Pepsico1_Contig16594.mrna1/Pepsico1_Contig25578.mrna2/Pepsico1_Contig16277.mrna1/Pepsico1_Contig14421.mrna1/Pepsico1_Contig25258.mrna1	7
GO:0010093	specification of floral organ identity	5/260	76/42294	0.000109325	0.000961495	0.000647193	Pepsico1_Contig37261.mrna2/Pepsico2_Contig15790.mrna2/Pepsico1_Contig37276.mrna2/Pepsico1_Contig36904.mrna2/Pepsico1_Contig37179.mrna2	5
GO:0090701	specification of plant organ identity	5/260	76/42294	0.000109325	0.000961495	0.000647193	Pepsico1_Contig37261.mrna2/Pepsico2_Contig15790.mrna2/Pepsico1_Contig37276.mrna2/Pepsico1_Contig36904.mrna2/Pepsico1_Contig37179.mrna2	5
GO:0030674	protein-macromolecule adaptor activity	5/260	78/42294	0.000123684	0.00106437	0.00071644	Pepsico1_Contig36630.mrna1/Pepsico1_Contig36139.mrna3/Pepsico1_Contig32131.mrna3/Pepsico1_Contig37292.mrna1/Pepsico1_Contig36916.mrna1	5
GO:1902911	protein kinase complex	5/260	78/42294	0.000123684	0.00106437	0.00071644	Pepsico2_Contig4940.mrna2/Pepsico2_Contig7901.mrna1/Pepsico1_Contig21774.mrna1/Pepsico1_Contig9579.mrna1/Pepsico2_Contig13700.mrna1	5
GO:0032993	protein-DNA complex	6/260	124/42294	0.000124125	0.00106437	0.00071644	Pepsico2_Contig20811.mrna1/Pepsico1_Contig16691.mrna1/Pepsico1_Contig18820.mrna1/Pepsico1_Contig30317.mrna1/Pepsico2_Contig2246.mrna2/Pepsico1_Contig4198.mrna1	6
GO:0018024	histone-lysine N-methyltransferase activity	5/260	79/42294	0.000131384	0.0011173	0.000752069	Pepsico1_Contig37261.mrna2/Pepsico2_Contig15790.mrna2/Pepsico1_Contig37276.mrna2/Pepsico1_Contig36904.mrna2/Pepsico1_Contig37179.mrna2	5
GO:2000652	regulation of secondary cell wall biogenesis	3/260	17/42294	0.000146512	0.00123575	0.000831794	Pepsico2_Contig6782.mrna2/Pepsico1_Contig32336.mrna1/Pepsico1_Contig34841.mrna1	3
GO:0019048	modulation by virus of host process	4/260	44/42294	0.000156132	0.00130617	0.0008792	Pepsico1_Contig7622.mrna2/Pepsico1_Contig8355.mrna1/Pepsico1_Contig23394.mrna1/Pepsico1_Contig12555.mrna1	4
GO:0016278	lysine N-methyltransferase activity	5/260	83/42294	0.000165914	0.0013658	0.000919338	Pepsico1_Contig37261.mrna2/Pepsico2_Contig15790.mrna2/Pepsico1_Contig37276.mrna2/Pepsico1_Contig36904.mrna2/Pepsico1_Contig37179.mrna2	5
GO:0016279	protein-lysine N-methyltransferase activity	5/260	83/42294	0.000165914	0.0013658	0.000919338	Pepsico1_Contig37261.mrna2/Pepsico2_Contig15790.mrna2/Pepsico1_Contig37276.mrna2/Pepsico1_Contig36904.mrna2/Pepsico1_Contig37179.mrna2	5
GO:0017046	peptide hormone binding	3/260	18/42294	0.000175016	0.0014293	0.000962079	Pepsico2_Contig6782.mrna2/Pepsico1_Contig32336.mrna1/Pepsico1_Contig34841.mrna1	3
GO:0090329	regulation of DNA-dependent DNA replication	5/260	85/42294	0.000185581	0.00150364	0.00101212	Pepsico2_Contig20811.mrna1/Pepsico1_Contig16691.mrna1/Pepsico1_Contig18820.mrna1/Pepsico1_Contig30317.mrna1/Pepsico1_Contig36630.mrna1	5
GO:0005790	smooth endoplasmic reticulum	3/260	19/42294	0.000206889	0.00166319	0.00111951	Pepsico1_Contig33959.mrna2/Pepsico2_Contig3856.mrna1/Pepsico1_Contig27457.mrna2	3
GO:0032044	DSIF complex	3/260	20/42294	0.000242295	0.00190508	0.00128233	Pepsico1_Contig15072.mrna1/Pepsico1_Contig25787.mrna1/Pepsico1_Contig28621.mrna1	3
GO:0008250	oligosaccharyltransferase complex	5/260	90/42294	0.000242532	0.00190508	0.00128233	Pepsico1_Contig23472.mrna1/Pepsico1_Contig11826.mrna1/Pepsico1_Contig23788.mrna1/Pepsico1_Contig12078.mrna1/Pepsico2_Contig1904.mrna1	5
GO:0051053	negative regulation of DNA metabolic process	5/260	90/42294	0.000242532	0.00190508	0.00128233	Pepsico2_Contig20811.mrna1/Pepsico1_Contig16691.mrna1/Pepsico1_Contig18820.mrna1/Pepsico1_Contig30317.mrna1/Pepsico1_Contig36630.mrna1	5
GO:0010074	maintenance of meristem identity	6/260	141/42294	0.00024975	0.00194692	0.00131049	Pepsico2_Contig15892.mrna1/Pepsico2_Contig2795.mrna2/Pepsico1_Contig36139.mrna3/Pepsico1_Contig32131.mrna3/Pepsico1_Contig37292.mrna1/Pepsico1_Contig36916.mrna1	6
GO:0019887	protein kinase regulator activity	5/260	91/42294	0.000255358	0.00197566	0.00132984	Pepsico2_Contig4588.mrna1/Pepsico2_Contig7901.mrna1/Pepsico1_Contig21774.mrna1/Pepsico1_Contig9579.mrna1/Pepsico2_Contig13700.mrna1	5
GO:0009064	glutamine family amino acid metabolic process	7/260	202/42294	0.000271351	0.00208373	0.00140259	Pepsico1_Contig35153.mrna1/Pepsico2_Contig4085.mrna1/Pepsico2_Contig7065.mrna2/Pepsico1_Contig36320.mrna2/Pepsico1_Contig30249.mrna2/Pepsico1_Contig28538.mrna2/Pepsico1_Contig36866.mrna2	7
GO:0140115	export across plasma membrane	3/260	21/42294	0.000281395	0.00214485	0.00144373	Pepsico1_Contig4442.mrna1/Pepsico1_Contig2708.mrna2/Pepsico2_Contig19289.mrna2	3
GO:0016899	oxidoreductase activity, acting on the CH-OH group of donors, oxygen as acceptor	4/260	53/42294	0.000322507	0.00243616	0.00163981	Pepsico1_Contig7622.mrna2/Pepsico1_Contig8355.mrna1/Pepsico1_Contig23394.mrna1/Pepsico1_Contig12555.mrna1	4
GO:0008198	ferrous iron binding	3/260	22/42294	0.000324348	0.00243616	0.00163981	Pepsico1_Contig35845.mrna2/Pepsico2_Contig21245.mrna1/Pepsico1_Contig36419.mrna2	3
GO:0019207	kinase regulator activity	5/260	96/42294	0.000327381	0.00244113	0.00164315	Pepsico2_Contig4588.mrna1/Pepsico2_Contig7901.mrna1/Pepsico1_Contig21774.mrna1/Pepsico1_Contig9579.mrna1/Pepsico2_Contig13700.mrna1	5
GO:0021954	central nervous system neuron development	3/260	23/42294	0.00037131	0.00269591	0.00181464	Pepsico1_Contig33959.mrna2/Pepsico2_Contig3856.mrna1/Pepsico1_Contig27457.mrna2	3
GO:0045022	early endosome to late endosome transport	3/260	23/42294	0.00037131	0.00269591	0.00181464	Pepsico2_Contig18971.mrna2/Pepsico2_Contig5406.mrna2/Pepsico1_Contig32236.mrna2	3
GO:0098927	vesicle-mediated transport between endosomal compartments	3/260	23/42294	0.00037131	0.00269591	0.00181464	Pepsico2_Contig18971.mrna2/Pepsico2_Contig5406.mrna2/Pepsico1_Contig32236.mrna2	3
GO:0004791	thioredoxin-disulfide reductase activity	4/260	55/42294	0.00037203	0.00269591	0.00181464	Pepsico2_Contig4626.mrna1/Pepsico2_Contig18034.mrna1/Pepsico1_Contig9512.mrna2/Pepsico1_Contig20817.mrna2	4
GO:0042538	hyperosmotic salinity response	7/260	215/42294	0.000395114	0.00282958	0.00190462	Pepsico1_Contig8895.mrna1/Pepsico1_Contig19725.mrna1/Pepsico1_Contig12661.mrna2/Pepsico1_Contig23505.mrna2/Pepsico1_Contig9822.mrna2/Pepsico1_Contig20134.mrna2/Pepsico2_Contig17559.mrna1	7
GO:0005451	monovalent cation:proton antiporter activity	4/260	56/42294	0.000398726	0.00282958	0.00190462	Pepsico1_Contig36623.mrna2/Pepsico1_Contig33221.mrna2/Pepsico1_Contig31944.mrna2/Pepsico2_Contig2901.mrna2	4
GO:0015386	potassium:proton antiporter activity	4/260	56/42294	0.000398726	0.00282958	0.00190462	Pepsico1_Contig36623.mrna2/Pepsico1_Contig33221.mrna2/Pepsico1_Contig31944.mrna2/Pepsico2_Contig2901.mrna2	4
GO:0045927	positive regulation of growth	7/260	217/42294	0.000417619	0.00289788	0.0019506	Pepsico1_Contig35845.mrna2/Pepsico2_Contig21245.mrna1/Pepsico1_Contig36419.mrna2/Pepsico1_Contig36139.mrna3/Pepsico1_Contig32131.mrna3/Pepsico1_Contig37292.mrna1/Pepsico1_Contig36916.mrna1	7
GO:0008206	bile acid metabolic process	3/260	24/42294	0.000422431	0.00289788	0.0019506	Pepsico1_Contig33959.mrna2/Pepsico2_Contig3856.mrna1/Pepsico1_Contig27457.mrna2	3
GO:0032453	histone demethylase activity (H3-K4 specific)	3/260	24/42294	0.000422431	0.00289788	0.0019506	Pepsico1_Contig35845.mrna2/Pepsico2_Contig21245.mrna1/Pepsico1_Contig36419.mrna2	3
GO:0034720	histone H3-K4 demethylation	3/260	24/42294	0.000422431	0.00289788	0.0019506	Pepsico1_Contig35845.mrna2/Pepsico2_Contig21245.mrna1/Pepsico1_Contig36419.mrna2	3
GO:0035258	steroid hormone receptor binding	3/260	24/42294	0.000422431	0.00289788	0.0019506	Pepsico2_Contig3882.mrna1/Pepsico1_Contig33457.mrna1/Pepsico2_Contig19739.mrna2	3
GO:0008237	metallopeptidase activity	8/260	287/42294	0.000434979	0.0029642	0.00199524	Pepsico1_Contig16649.mrna1/Pepsico1_Contig18401.mrna2/Pepsico1_Contig26442.mrna2/Pepsico1_Contig30597.mrna2/Pepsico1_Contig21724.mrna2/Pepsico1_Contig8802.mrna2/Pepsico1_Contig5253.mrna1/Pepsico1_Contig1627.mrna1	8
GO:0006275	regulation of DNA replication	5/260	104/42294	0.000473335	0.00316274	0.00212888	Pepsico2_Contig20811.mrna1/Pepsico1_Contig16691.mrna1/Pepsico1_Contig18820.mrna1/Pepsico1_Contig30317.mrna1/Pepsico1_Contig36630.mrna1	5
GO:0030641	regulation of cellular pH	5/260	104/42294	0.000473335	0.00316274	0.00212888	Pepsico2_Contig20852.mrna2/Pepsico1_Contig25639.mrna2/Pepsico1_Contig16494.mrna2/Pepsico1_Contig15939.mrna1/Pepsico1_Contig26354.mrna1	5
GO:0051453	regulation of intracellular pH	5/260	104/42294	0.000473335	0.00316274	0.00212888	Pepsico2_Contig20852.mrna2/Pepsico1_Contig25639.mrna2/Pepsico1_Contig16494.mrna2/Pepsico1_Contig15939.mrna1/Pepsico1_Contig26354.mrna1	5
GO:0080051	cutin transport	3/260	25/42294	0.000477861	0.00317238	0.00213537	Pepsico1_Contig27635.mrna1/Pepsico1_Contig16853.mrna1/Pepsico2_Contig7110.mrna1	3
GO:0015299	solute:proton antiporter activity	4/260	59/42294	0.000487008	0.00321238	0.00216229	Pepsico1_Contig36623.mrna2/Pepsico1_Contig33221.mrna2/Pepsico1_Contig31944.mrna2/Pepsico2_Contig2901.mrna2	4
GO:0022821	potassium ion antiporter activity	4/260	61/42294	0.000553072	0.00362491	0.00243997	Pepsico1_Contig36623.mrna2/Pepsico1_Contig33221.mrna2/Pepsico1_Contig31944.mrna2/Pepsico2_Contig2901.mrna2	4
GO:0060090	molecular adaptor activity	5/260	109/42294	0.000586561	0.00382007	0.00257133	Pepsico1_Contig36630.mrna1/Pepsico1_Contig36139.mrna3/Pepsico1_Contig32131.mrna3/Pepsico1_Contig37292.mrna1/Pepsico1_Contig36916.mrna1	5
GO:0031401	positive regulation of protein modification process	10/260	464/42294	0.000659002	0.00426486	0.00287073	Pepsico2_Contig10032.mrna1/Pepsico2_Contig7901.mrna1/Pepsico1_Contig21774.mrna1/Pepsico1_Contig9579.mrna1/Pepsico2_Contig13700.mrna1/Pepsico1_Contig36630.mrna1/Pepsico1_Contig36139.mrna3/Pepsico1_Contig32131.mrna3/Pepsico1_Contig37292.mrna1/Pepsico1_Contig36916.mrna1	10
GO:0048449	floral organ formation	5/260	112/42294	0.000663585	0.00426768	0.00287262	Pepsico1_Contig37261.mrna2/Pepsico2_Contig15790.mrna2/Pepsico1_Contig37276.mrna2/Pepsico1_Contig36904.mrna2/Pepsico1_Contig37179.mrna2	5
GO:0051568	histone H3-K4 methylation	5/260	114/42294	0.000718979	0.00459522	0.00309309	Pepsico1_Contig37261.mrna2/Pepsico2_Contig15790.mrna2/Pepsico1_Contig37276.mrna2/Pepsico1_Contig36904.mrna2/Pepsico1_Contig37179.mrna2	5
GO:0045814	negative regulation of gene expression, epigenetic	8/260	313/42294	0.000766207	0.00486683	0.00327592	Pepsico1_Contig35845.mrna2/Pepsico2_Contig21245.mrna1/Pepsico1_Contig36419.mrna2/Pepsico2_Contig10032.mrna1/Pepsico2_Contig4290.mrna1/Pepsico2_Contig18741.mrna1/Pepsico1_Contig26279.mrna1/Pepsico2_Contig7147.mrna1	8
GO:0019827	stem cell population maintenance	6/260	175/42294	0.000784349	0.00492131	0.00331259	Pepsico2_Contig15892.mrna1/Pepsico2_Contig2795.mrna2/Pepsico1_Contig36139.mrna3/Pepsico1_Contig32131.mrna3/Pepsico1_Contig37292.mrna1/Pepsico1_Contig36916.mrna1	6
GO:0098727	maintenance of cell number	6/260	175/42294	0.000784349	0.00492131	0.00331259	Pepsico2_Contig15892.mrna1/Pepsico2_Contig2795.mrna2/Pepsico1_Contig36139.mrna3/Pepsico1_Contig32131.mrna3/Pepsico1_Contig37292.mrna1/Pepsico1_Contig36916.mrna1	6
GO:0006885	regulation of pH	5/260	117/42294	0.000808458	0.00504184	0.00339372	Pepsico2_Contig20852.mrna2/Pepsico1_Contig25639.mrna2/Pepsico1_Contig16494.mrna2/Pepsico1_Contig15939.mrna1/Pepsico1_Contig26354.mrna1	5
GO:0006687	glycosphingolipid metabolic process	3/260	30/42294	0.000824612	0.0051116	0.00344068	Pepsico1_Contig33959.mrna2/Pepsico2_Contig3856.mrna1/Pepsico1_Contig27457.mrna2	3
GO:0048582	positive regulation of post-embryonic development	9/260	396/42294	0.000839767	0.00517437	0.00348293	Pepsico2_Contig4940.mrna2/Pepsico2_Contig14141.mrna2/Pepsico2_Contig6782.mrna2/Pepsico1_Contig32336.mrna1/Pepsico1_Contig34841.mrna1/Pepsico2_Contig4290.mrna1/Pepsico2_Contig18741.mrna1/Pepsico1_Contig26279.mrna1/Pepsico2_Contig7147.mrna1	9
GO:0016571	histone methylation	8/260	318/42294	0.000848584	0.00519758	0.00349855	Pepsico1_Contig35845.mrna2/Pepsico2_Contig21245.mrna1/Pepsico1_Contig36419.mrna2/Pepsico1_Contig37261.mrna2/Pepsico2_Contig15790.mrna2/Pepsico1_Contig37276.mrna2/Pepsico1_Contig36904.mrna2/Pepsico1_Contig37179.mrna2	8
GO:0016139	glycoside catabolic process	3/260	32/42294	0.000998319	0.00607852	0.00409152	Pepsico1_Contig33959.mrna2/Pepsico2_Contig3856.mrna1/Pepsico1_Contig27457.mrna2	3
GO:0043090	amino acid import	3/260	34/42294	0.00119356	0.00722457	0.00486294	Pepsico1_Contig4442.mrna1/Pepsico1_Contig2708.mrna2/Pepsico2_Contig19289.mrna2	3
GO:0043200	response to amino acid	5/260	128/42294	0.00120881	0.00727409	0.00489628	Pepsico1_Contig3075.mrna2/Pepsico1_Contig36139.mrna3/Pepsico1_Contig32131.mrna3/Pepsico1_Contig37292.mrna1/Pepsico1_Contig36916.mrna1	5
GO:0018196	peptidyl-asparagine modification	5/260	129/42294	0.00125134	0.00744295	0.00500994	Pepsico1_Contig23472.mrna1/Pepsico1_Contig11826.mrna1/Pepsico1_Contig23788.mrna1/Pepsico1_Contig12078.mrna1/Pepsico2_Contig1904.mrna1	5
GO:0018279	protein N-linked glycosylation via asparagine	5/260	129/42294	0.00125134	0.00744295	0.00500994	Pepsico1_Contig23472.mrna1/Pepsico1_Contig11826.mrna1/Pepsico1_Contig23788.mrna1/Pepsico1_Contig12078.mrna1/Pepsico2_Contig1904.mrna1	5
GO:0016137	glycoside metabolic process	3/260	35/42294	0.00129956	0.00767885	0.00516872	Pepsico1_Contig33959.mrna2/Pepsico2_Contig3856.mrna1/Pepsico1_Contig27457.mrna2	3
GO:0006479	protein methylation	8/260	341/42294	0.00132387	0.00767885	0.00516872	Pepsico1_Contig35845.mrna2/Pepsico2_Contig21245.mrna1/Pepsico1_Contig36419.mrna2/Pepsico1_Contig37261.mrna2/Pepsico2_Contig15790.mrna2/Pepsico1_Contig37276.mrna2/Pepsico1_Contig36904.mrna2/Pepsico1_Contig37179.mrna2	8
GO:0008213	protein alkylation	8/260	341/42294	0.00132387	0.00767885	0.00516872	Pepsico1_Contig35845.mrna2/Pepsico2_Contig21245.mrna1/Pepsico1_Contig36419.mrna2/Pepsico1_Contig37261.mrna2/Pepsico2_Contig15790.mrna2/Pepsico1_Contig37276.mrna2/Pepsico1_Contig36904.mrna2/Pepsico1_Contig37179.mrna2	8
GO:0015298	solute:cation antiporter activity	4/260	77/42294	0.00132831	0.00767885	0.00516872	Pepsico1_Contig36623.mrna2/Pepsico1_Contig33221.mrna2/Pepsico1_Contig31944.mrna2/Pepsico2_Contig2901.mrna2	4
GO:0015491	cation:cation antiporter activity	4/260	77/42294	0.00132831	0.00767885	0.00516872	Pepsico1_Contig36623.mrna2/Pepsico1_Contig33221.mrna2/Pepsico1_Contig31944.mrna2/Pepsico2_Contig2901.mrna2	4
GO:0040009	regulation of growth rate	3/260	36/42294	0.0014113	0.00811303	0.00546097	Pepsico1_Contig35845.mrna2/Pepsico2_Contig21245.mrna1/Pepsico1_Contig36419.mrna2	3
GO:0010492	maintenance of shoot apical meristem identity	4/260	80/42294	0.00153028	0.00874811	0.00588845	Pepsico1_Contig36139.mrna3/Pepsico1_Contig32131.mrna3/Pepsico1_Contig37292.mrna1/Pepsico1_Contig36916.mrna1	4
GO:0008170	N-methyltransferase activity	5/260	136/42294	0.00158068	0.00897474	0.006041	Pepsico1_Contig37261.mrna2/Pepsico2_Contig15790.mrna2/Pepsico1_Contig37276.mrna2/Pepsico1_Contig36904.mrna2/Pepsico1_Contig37179.mrna2	5
GO:0035091	phosphatidylinositol binding	8/260	351/42294	0.00158737	0.00897474	0.006041	Pepsico2_Contig18971.mrna2/Pepsico2_Contig5406.mrna2/Pepsico1_Contig32236.mrna2/Pepsico1_Contig37261.mrna2/Pepsico2_Contig15790.mrna2/Pepsico1_Contig37276.mrna2/Pepsico1_Contig36904.mrna2/Pepsico1_Contig37179.mrna2	8
GO:0042632	cholesterol homeostasis	2/260	10/42294	0.00163985	0.00912111	0.00613952	Pepsico1_Contig4133.mrna1/Pepsico1_Contig6271.mrna3	2
GO:0042759	long-chain fatty acid biosynthetic process	2/260	10/42294	0.00163985	0.00912111	0.00613952	Pepsico1_Contig4133.mrna1/Pepsico1_Contig6271.mrna3	2
GO:0055092	sterol homeostasis	2/260	10/42294	0.00163985	0.00912111	0.00613952	Pepsico1_Contig4133.mrna1/Pepsico1_Contig6271.mrna3	2
GO:0031537	regulation of anthocyanin metabolic process	3/260	38/42294	0.00165246	0.00914182	0.00615346	Pepsico2_Contig6782.mrna2/Pepsico1_Contig32336.mrna1/Pepsico1_Contig34841.mrna1	3
GO:0030004	cellular monovalent inorganic cation homeostasis	5/260	138/42294	0.00168546	0.00927455	0.00624281	Pepsico2_Contig20852.mrna2/Pepsico1_Contig25639.mrna2/Pepsico1_Contig16494.mrna2/Pepsico1_Contig15939.mrna1/Pepsico1_Contig26354.mrna1	5
GO:0006622	protein targeting to lysosome	3/260	39/42294	0.00178209	0.00970247	0.00653084	Pepsico2_Contig18971.mrna2/Pepsico2_Contig5406.mrna2/Pepsico1_Contig32236.mrna2	3
GO:0061462	protein localization to lysosome	3/260	39/42294	0.00178209	0.00970247	0.00653084	Pepsico2_Contig18971.mrna2/Pepsico2_Contig5406.mrna2/Pepsico1_Contig32236.mrna2	3
GO:0010506	regulation of autophagy	5/260	140/42294	0.00179526	0.00972274	0.00654449	Pepsico1_Contig36630.mrna1/Pepsico1_Contig36139.mrna3/Pepsico1_Contig32131.mrna3/Pepsico1_Contig37292.mrna1/Pepsico1_Contig36916.mrna1	5
GO:0044232	organelle membrane contact site	3/260	40/42294	0.00191789	0.0102787	0.00691871	Pepsico1_Contig27204.mrna1/Pepsico1_Contig14725.mrna1/Pepsico2_Contig981.mrna2	3
GO:1901141	regulation of lignin biosynthetic process	3/260	40/42294	0.00191789	0.0102787	0.00691871	Pepsico2_Contig6782.mrna2/Pepsico1_Contig32336.mrna1/Pepsico1_Contig34841.mrna1	3
GO:0017057	6-phosphogluconolactonase activity	2/260	11/42294	0.00199614	0.0105878	0.00712676	Pepsico1_Contig33148.mrna1/Pepsico2_Contig7641.mrna1	2
GO:0019373	epoxygenase P450 pathway	2/260	11/42294	0.00199614	0.0105878	0.00712676	Pepsico1_Contig4133.mrna1/Pepsico1_Contig6271.mrna3	2
GO:2000904	regulation of starch metabolic process	3/260	41/42294	0.00205997	0.0108703	0.00731694	Pepsico2_Contig18034.mrna1/Pepsico1_Contig9512.mrna2/Pepsico1_Contig20817.mrna2	3
GO:1901607	alpha-amino acid biosynthetic process	9/260	452/42294	0.00208082	0.0109243	0.00735328	Pepsico2_Contig9241.mrna2/Pepsico1_Contig5021.mrna1/Pepsico1_Contig35153.mrna1/Pepsico2_Contig4085.mrna1/Pepsico2_Contig7065.mrna2/Pepsico1_Contig36320.mrna2/Pepsico1_Contig30249.mrna2/Pepsico1_Contig28538.mrna2/Pepsico1_Contig36866.mrna2	9
GO:0031312	extrinsic component of organelle membrane	3/260	42/42294	0.00220844	0.0115354	0.00776463	Pepsico2_Contig18971.mrna2/Pepsico2_Contig5406.mrna2/Pepsico1_Contig32236.mrna2	3
GO:0016577	histone demethylation	3/260	43/42294	0.00236337	0.0121595	0.00818473	Pepsico1_Contig35845.mrna2/Pepsico2_Contig21245.mrna1/Pepsico1_Contig36419.mrna2	3
GO:0032452	histone demethylase activity	3/260	43/42294	0.00236337	0.0121595	0.00818473	Pepsico1_Contig35845.mrna2/Pepsico2_Contig21245.mrna1/Pepsico1_Contig36419.mrna2	3
GO:0070076	histone lysine demethylation	3/260	43/42294	0.00236337	0.0121595	0.00818473	Pepsico1_Contig35845.mrna2/Pepsico2_Contig21245.mrna1/Pepsico1_Contig36419.mrna2	3
GO:0042577	lipid phosphatase activity	2/260	12/42294	0.00238567	0.0122132	0.00822085	Pepsico1_Contig4133.mrna1/Pepsico1_Contig6271.mrna3	2
GO:0006482	protein demethylation	3/260	44/42294	0.00252488	0.0127358	0.0085726	Pepsico1_Contig35845.mrna2/Pepsico2_Contig21245.mrna1/Pepsico1_Contig36419.mrna2	3
GO:0008214	protein dealkylation	3/260	44/42294	0.00252488	0.0127358	0.0085726	Pepsico1_Contig35845.mrna2/Pepsico2_Contig21245.mrna1/Pepsico1_Contig36419.mrna2	3
GO:0021953	central nervous system neuron differentiation	3/260	44/42294	0.00252488	0.0127358	0.0085726	Pepsico1_Contig33959.mrna2/Pepsico2_Contig3856.mrna1/Pepsico1_Contig27457.mrna2	3
GO:0016668	oxidoreductase activity, acting on a sulfur group of donors, NAD(P) as acceptor	4/260	93/42294	0.00265491	0.0133263	0.00897012	Pepsico2_Contig4626.mrna1/Pepsico2_Contig18034.mrna1/Pepsico1_Contig9512.mrna2/Pepsico1_Contig20817.mrna2	4
GO:0010962	regulation of glucan biosynthetic process	3/260	45/42294	0.00269304	0.0134521	0.00905479	Pepsico2_Contig18034.mrna1/Pepsico1_Contig9512.mrna2/Pepsico1_Contig20817.mrna2	3
GO:0005506	iron ion binding	4/260	94/42294	0.00275971	0.0137185	0.00923411	Pepsico1_Contig35845.mrna2/Pepsico2_Contig21245.mrna1/Pepsico1_Contig36419.mrna2/Pepsico1_Contig3075.mrna2	4
GO:0008217	regulation of blood pressure	2/260	13/42294	0.00280802	0.0137593	0.00926154	Pepsico1_Contig4133.mrna1/Pepsico1_Contig6271.mrna3	2
GO:0043651	linoleic acid metabolic process	2/260	13/42294	0.00280802	0.0137593	0.00926154	Pepsico1_Contig4133.mrna1/Pepsico1_Contig6271.mrna3	2
GO:0060148	positive regulation of posttranscriptional gene silencing	2/260	13/42294	0.00280802	0.0137593	0.00926154	Pepsico2_Contig3882.mrna1/Pepsico1_Contig33457.mrna1	2
GO:2000762	regulation of phenylpropanoid metabolic process	3/260	46/42294	0.00286796	0.0139864	0.00941441	Pepsico2_Contig6782.mrna2/Pepsico1_Contig32336.mrna1/Pepsico1_Contig34841.mrna1	3
GO:0032885	regulation of polysaccharide biosynthetic process	3/260	47/42294	0.00304972	0.0148026	0.00996383	Pepsico2_Contig18034.mrna1/Pepsico1_Contig9512.mrna2/Pepsico1_Contig20817.mrna2	3
GO:0004301	epoxide hydrolase activity	2/260	14/42294	0.00326277	0.0155435	0.0104625	Pepsico1_Contig4133.mrna1/Pepsico1_Contig6271.mrna3	2
GO:0010479	stele development	2/260	14/42294	0.00326277	0.0155435	0.0104625	Pepsico2_Contig15892.mrna1/Pepsico2_Contig2795.mrna2	2
GO:0016801	hydrolase activity, acting on ether bonds	2/260	14/42294	0.00326277	0.0155435	0.0104625	Pepsico1_Contig4133.mrna1/Pepsico1_Contig6271.mrna3	2
GO:0016803	ether hydrolase activity	2/260	14/42294	0.00326277	0.0155435	0.0104625	Pepsico1_Contig4133.mrna1/Pepsico1_Contig6271.mrna3	2
GO:0030307	positive regulation of cell growth	4/260	99/42294	0.0033264	0.0157736	0.0106174	Pepsico1_Contig36139.mrna3/Pepsico1_Contig32131.mrna3/Pepsico1_Contig37292.mrna1/Pepsico1_Contig36916.mrna1	4
GO:0009644	response to high light intensity	8/260	398/42294	0.00343039	0.0161921	0.0108991	Pepsico1_Contig4578.mrna1/Pepsico1_Contig18401.mrna2/Pepsico1_Contig26442.mrna2/Pepsico1_Contig30597.mrna2/Pepsico1_Contig21724.mrna2/Pepsico1_Contig8802.mrna2/Pepsico1_Contig5253.mrna1/Pepsico1_Contig1627.mrna1	8
GO:0071230	cellular response to amino acid stimulus	4/260	101/42294	0.00357367	0.0167914	0.0113025	Pepsico1_Contig36139.mrna3/Pepsico1_Contig32131.mrna3/Pepsico1_Contig37292.mrna1/Pepsico1_Contig36916.mrna1	4
GO:0045041	protein import into mitochondrial intermembrane space	3/260	50/42294	0.00363686	0.0170106	0.01145	Pepsico2_Contig1235.mrna2/Pepsico1_Contig12178.mrna1/Pepsico1_Contig22469.mrna1	3
GO:2000628	regulation of miRNA metabolic process	2/260	15/42294	0.00374952	0.0174582	0.0117513	Pepsico2_Contig3882.mrna1/Pepsico1_Contig33457.mrna1	2
GO:0006261	DNA-dependent DNA replication	6/260	239/42294	0.00376896	0.0174696	0.011759	Pepsico2_Contig20811.mrna1/Pepsico1_Contig16691.mrna1/Pepsico1_Contig18820.mrna1/Pepsico1_Contig30317.mrna1/Pepsico2_Contig2246.mrna2/Pepsico1_Contig4198.mrna1	6
GO:0007031	peroxisome organization	5/260	168/42294	0.00393815	0.018172	0.0122318	Pepsico1_Contig4133.mrna1/Pepsico1_Contig6271.mrna3/Pepsico2_Contig13307.mrna1/Pepsico1_Contig29274.mrna3/Pepsico1_Contig17202.mrna3	5
GO:0001046	core promoter sequence-specific DNA binding	2/260	16/42294	0.00426785	0.0195183	0.013138	Pepsico2_Contig5068.mrna1/Pepsico1_Contig8145.mrna1	2
GO:0006269	DNA replication, synthesis of RNA primer	2/260	16/42294	0.00426785	0.0195183	0.013138	Pepsico2_Contig2246.mrna2/Pepsico1_Contig4198.mrna1	2
GO:0010501	RNA secondary structure unwinding	8/260	414/42294	0.00433958	0.0196715	0.0132411	Pepsico1_Contig19221.mrna1/Pepsico1_Contig11633.mrna1/Pepsico1_Contig21891.mrna1/Pepsico2_Contig9848.mrna1/Pepsico1_Contig9299.mrna1/Pepsico1_Contig19454.mrna1/Pepsico2_Contig4079.mrna4/Pepsico1_Contig36355.mrna1	8
GO:1905393	plant organ formation	8/260	414/42294	0.00433958	0.0196715	0.0132411	Pepsico2_Contig6782.mrna2/Pepsico1_Contig32336.mrna1/Pepsico1_Contig34841.mrna1/Pepsico1_Contig37261.mrna2/Pepsico2_Contig15790.mrna2/Pepsico1_Contig37276.mrna2/Pepsico1_Contig36904.mrna2/Pepsico1_Contig37179.mrna2	8
GO:0015036	disulfide oxidoreductase activity	4/260	107/42294	0.00438975	0.0198116	0.0133354	Pepsico2_Contig4626.mrna1/Pepsico2_Contig18034.mrna1/Pepsico1_Contig9512.mrna2/Pepsico1_Contig20817.mrna2	4
GO:0001653	peptide receptor activity	3/260	54/42294	0.00452032	0.0202235	0.0136127	Pepsico2_Contig6782.mrna2/Pepsico1_Contig32336.mrna1/Pepsico1_Contig34841.mrna1	3
GO:1903338	regulation of cell wall organization or biogenesis	3/260	54/42294	0.00452032	0.0202235	0.0136127	Pepsico2_Contig6782.mrna2/Pepsico1_Contig32336.mrna1/Pepsico1_Contig34841.mrna1	3
GO:0006972	hyperosmotic response	7/260	333/42294	0.00476929	0.021184	0.0142592	Pepsico1_Contig8895.mrna1/Pepsico1_Contig19725.mrna1/Pepsico1_Contig12661.mrna2/Pepsico1_Contig23505.mrna2/Pepsico1_Contig9822.mrna2/Pepsico1_Contig20134.mrna2/Pepsico2_Contig17559.mrna1	7
GO:0008477	purine nucleosidase activity	2/260	17/42294	0.00481736	0.021184	0.0142592	Pepsico2_Contig9241.mrna2/Pepsico1_Contig5021.mrna1	2
GO:0019218	regulation of steroid metabolic process	2/260	17/42294	0.00481736	0.021184	0.0142592	Pepsico1_Contig4133.mrna1/Pepsico1_Contig6271.mrna3	2
GO:0090181	regulation of cholesterol metabolic process	2/260	17/42294	0.00481736	0.021184	0.0142592	Pepsico1_Contig4133.mrna1/Pepsico1_Contig6271.mrna3	2
GO:0006378	mRNA polyadenylation	4/260	113/42294	0.00532294	0.0233077	0.0156887	Pepsico2_Contig4290.mrna1/Pepsico2_Contig18741.mrna1/Pepsico1_Contig26279.mrna1/Pepsico2_Contig7147.mrna1	4
GO:0019509	L-methionine salvage from methylthioadenosine	2/260	18/42294	0.00539765	0.0233369	0.0157083	Pepsico2_Contig9241.mrna2/Pepsico1_Contig5021.mrna1	2
GO:0043102	amino acid salvage	2/260	18/42294	0.00539765	0.0233369	0.0157083	Pepsico2_Contig9241.mrna2/Pepsico1_Contig5021.mrna1	2
GO:0071267	L-methionine salvage	2/260	18/42294	0.00539765	0.0233369	0.0157083	Pepsico2_Contig9241.mrna2/Pepsico1_Contig5021.mrna1	2
GO:0043648	dicarboxylic acid metabolic process	7/260	342/42294	0.00549884	0.0236749	0.0159358	Pepsico1_Contig35153.mrna1/Pepsico2_Contig4085.mrna1/Pepsico2_Contig7065.mrna2/Pepsico1_Contig36320.mrna2/Pepsico1_Contig30249.mrna2/Pepsico1_Contig28538.mrna2/Pepsico1_Contig36866.mrna2	7
GO:0032451	demethylase activity	3/260	58/42294	0.005523	0.0236799	0.0159392	Pepsico1_Contig35845.mrna2/Pepsico2_Contig21245.mrna1/Pepsico1_Contig36419.mrna2	3
GO:0005543	phospholipid binding	8/260	432/42294	0.00557283	0.0237944	0.0160163	Pepsico2_Contig18971.mrna2/Pepsico2_Contig5406.mrna2/Pepsico1_Contig32236.mrna2/Pepsico1_Contig37261.mrna2/Pepsico2_Contig15790.mrna2/Pepsico1_Contig37276.mrna2/Pepsico1_Contig36904.mrna2/Pepsico1_Contig37179.mrna2	8
GO:0008333	endosome to lysosome transport	3/260	59/42294	0.00579279	0.0244294	0.0164437	Pepsico2_Contig18971.mrna2/Pepsico2_Contig5406.mrna2/Pepsico1_Contig32236.mrna2	3
GO:0032881	regulation of polysaccharide metabolic process	3/260	59/42294	0.00579279	0.0244294	0.0164437	Pepsico2_Contig18034.mrna1/Pepsico1_Contig9512.mrna2/Pepsico1_Contig20817.mrna2	3
GO:0035250	UDP-galactosyltransferase activity	3/260	59/42294	0.00579279	0.0244294	0.0164437	Pepsico1_Contig24999.mrna2/Pepsico1_Contig14170.mrna2/Pepsico1_Contig4578.mrna1	3
GO:0006487	protein N-linked glycosylation	5/260	187/42294	0.00616667	0.0259	0.0174336	Pepsico1_Contig23472.mrna1/Pepsico1_Contig11826.mrna1/Pepsico1_Contig23788.mrna1/Pepsico1_Contig12078.mrna1/Pepsico2_Contig1904.mrna1	5
GO:0050681	androgen receptor binding	2/260	20/42294	0.006649	0.0278123	0.0187208	Pepsico2_Contig3882.mrna1/Pepsico1_Contig33457.mrna1	2
GO:0007600	sensory perception	2/260	21/42294	0.00731927	0.030492	0.0205245	Pepsico1_Contig4133.mrna1/Pepsico1_Contig6271.mrna3	2
GO:0043631	RNA polyadenylation	4/260	124/42294	0.00736107	0.0305425	0.0205585	Pepsico2_Contig4290.mrna1/Pepsico2_Contig18741.mrna1/Pepsico1_Contig26279.mrna1/Pepsico2_Contig7147.mrna1	4
GO:0048579	negative regulation of long-day photoperiodism, flowering	3/260	65/42294	0.00757652	0.0313102	0.0210752	Pepsico1_Contig35845.mrna2/Pepsico2_Contig21245.mrna1/Pepsico1_Contig36419.mrna2	3
GO:0045454	cell redox homeostasis	3/260	66/42294	0.00790179	0.0325238	0.0218921	Pepsico2_Contig18034.mrna1/Pepsico1_Contig9512.mrna2/Pepsico1_Contig20817.mrna2	3
GO:0003013	circulatory system process	2/260	23/42294	0.0087471	0.0357173	0.0240417	Pepsico1_Contig4133.mrna1/Pepsico1_Contig6271.mrna3	2
GO:0008015	blood circulation	2/260	23/42294	0.0087471	0.0357173	0.0240417	Pepsico1_Contig4133.mrna1/Pepsico1_Contig6271.mrna3	2
GO:0009744	response to sucrose	7/260	376/42294	0.00902614	0.0365665	0.0246133	Pepsico1_Contig35153.mrna1/Pepsico2_Contig4085.mrna1/Pepsico2_Contig7065.mrna2/Pepsico1_Contig36320.mrna2/Pepsico1_Contig30249.mrna2/Pepsico1_Contig28538.mrna2/Pepsico1_Contig36866.mrna2	7
GO:0034285	response to disaccharide	7/260	376/42294	0.00902614	0.0365665	0.0246133	Pepsico1_Contig35153.mrna1/Pepsico2_Contig4085.mrna1/Pepsico2_Contig7065.mrna2/Pepsico1_Contig36320.mrna2/Pepsico1_Contig30249.mrna2/Pepsico1_Contig28538.mrna2/Pepsico1_Contig36866.mrna2	7
GO:0035257	nuclear hormone receptor binding	3/260	70/42294	0.00928456	0.0373196	0.0251202	Pepsico2_Contig3882.mrna1/Pepsico1_Contig33457.mrna1/Pepsico2_Contig19739.mrna2	3
GO:0051427	hormone receptor binding	3/260	70/42294	0.00928456	0.0373196	0.0251202	Pepsico2_Contig3882.mrna1/Pepsico1_Contig33457.mrna1/Pepsico2_Contig19739.mrna2	3
GO:0048444	floral organ morphogenesis	5/260	208/42294	0.00952438	0.0381346	0.0256688	Pepsico1_Contig37261.mrna2/Pepsico2_Contig15790.mrna2/Pepsico1_Contig37276.mrna2/Pepsico1_Contig36904.mrna2/Pepsico1_Contig37179.mrna2	5
GO:0031969	chloroplast membrane	8/260	475/42294	0.00959125	0.0382535	0.0257489	Pepsico1_Contig24999.mrna2/Pepsico1_Contig14170.mrna2/Pepsico1_Contig29274.mrna3/Pepsico1_Contig17202.mrna3/Pepsico1_Contig36623.mrna2/Pepsico1_Contig33221.mrna2/Pepsico1_Contig31944.mrna2/Pepsico2_Contig2901.mrna2	8
GO:0006664	glycolipid metabolic process	5/260	209/42294	0.00971019	0.03843	0.0258676	Pepsico1_Contig24999.mrna2/Pepsico1_Contig14170.mrna2/Pepsico1_Contig33959.mrna2/Pepsico2_Contig3856.mrna1/Pepsico1_Contig27457.mrna2	5
GO:1903509	liposaccharide metabolic process	5/260	209/42294	0.00971019	0.03843	0.0258676	Pepsico1_Contig24999.mrna2/Pepsico1_Contig14170.mrna2/Pepsico1_Contig33959.mrna2/Pepsico2_Contig3856.mrna1/Pepsico1_Contig27457.mrna2	5
GO:0016032	viral process	4/260	137/42294	0.010362	0.0408526	0.0274983	Pepsico1_Contig7622.mrna2/Pepsico1_Contig8355.mrna1/Pepsico1_Contig23394.mrna1/Pepsico1_Contig12555.mrna1	4
GO:0031124	mRNA 3'-end processing	4/260	138/42294	0.010621	0.0417139	0.0280781	Pepsico2_Contig4290.mrna1/Pepsico2_Contig18741.mrna1/Pepsico1_Contig26279.mrna1/Pepsico2_Contig7147.mrna1	4
GO:0010380	regulation of chlorophyll biosynthetic process	3/260	74/42294	0.0107999	0.042095	0.0283346	Pepsico2_Contig18034.mrna1/Pepsico1_Contig9512.mrna2/Pepsico1_Contig20817.mrna2	3
GO:0080144	amino acid homeostasis	3/260	74/42294	0.0107999	0.042095	0.0283346	Pepsico1_Contig4442.mrna1/Pepsico1_Contig2708.mrna2/Pepsico2_Contig19289.mrna2	3
GO:0090697	post-embryonic plant organ morphogenesis	8/260	486/42294	0.0108989	0.0423207	0.0284866	Pepsico2_Contig6782.mrna2/Pepsico1_Contig32336.mrna1/Pepsico1_Contig34841.mrna1/Pepsico1_Contig37261.mrna2/Pepsico2_Contig15790.mrna2/Pepsico1_Contig37276.mrna2/Pepsico1_Contig36904.mrna2/Pepsico1_Contig37179.mrna2	8
GO:0035861	site of double-strand break	2/260	26/42294	0.0111013	0.0427838	0.0287983	Pepsico2_Contig2246.mrna2/Pepsico1_Contig4198.mrna1	2
GO:0090734	site of DNA damage	2/260	26/42294	0.0111013	0.0427838	0.0287983	Pepsico2_Contig2246.mrna2/Pepsico1_Contig4198.mrna1	2
GO:0015706	nitrate transport	3/260	76/42294	0.0116079	0.0442392	0.0297779	Pepsico2_Contig6782.mrna2/Pepsico1_Contig32336.mrna1/Pepsico1_Contig34841.mrna1	3
GO:0016671	oxidoreductase activity, acting on a sulfur group of donors, disulfide as acceptor	3/260	76/42294	0.0116079	0.0442392	0.0297779	Pepsico2_Contig18034.mrna1/Pepsico1_Contig9512.mrna2/Pepsico1_Contig20817.mrna2	3
GO:0043255	regulation of carbohydrate biosynthetic process	3/260	76/42294	0.0116079	0.0442392	0.0297779	Pepsico2_Contig18034.mrna1/Pepsico1_Contig9512.mrna2/Pepsico1_Contig20817.mrna2	3
GO:0006805	xenobiotic metabolic process	2/260	27/42294	0.0119413	0.0445086	0.0299593	Pepsico1_Contig4133.mrna1/Pepsico1_Contig6271.mrna3	2
GO:0016679	oxidoreductase activity, acting on diphenols and related substances as donors	2/260	27/42294	0.0119413	0.0445086	0.0299593	Pepsico2_Contig2420.mrna1/Pepsico1_Contig3980.mrna3	2
GO:0019369	arachidonic acid metabolic process	2/260	27/42294	0.0119413	0.0445086	0.0299593	Pepsico1_Contig4133.mrna1/Pepsico1_Contig6271.mrna3	2
GO:0030894	replisome	2/260	27/42294	0.0119413	0.0445086	0.0299593	Pepsico2_Contig2246.mrna2/Pepsico1_Contig4198.mrna1	2
GO:0043601	nuclear replisome	2/260	27/42294	0.0119413	0.0445086	0.0299593	Pepsico2_Contig2246.mrna2/Pepsico1_Contig4198.mrna1	2
GO:0071466	cellular response to xenobiotic stimulus	2/260	27/42294	0.0119413	0.0445086	0.0299593	Pepsico1_Contig4133.mrna1/Pepsico1_Contig6271.mrna3	2
GO:0006368	transcription elongation from RNA polymerase II promoter	3/260	77/42294	0.0120247	0.0445086	0.0299593	Pepsico1_Contig15072.mrna1/Pepsico1_Contig25787.mrna1/Pepsico1_Contig28621.mrna1	3
GO:1901463	regulation of tetrapyrrole biosynthetic process	3/260	77/42294	0.0120247	0.0445086	0.0299593	Pepsico2_Contig18034.mrna1/Pepsico1_Contig9512.mrna2/Pepsico1_Contig20817.mrna2	3
GO:0022900	electron transport chain	5/260	222/42294	0.0123567	0.0455737	0.0306762	Pepsico2_Contig610.mrna1/Pepsico2_Contig2420.mrna1/Pepsico1_Contig3980.mrna3/Pepsico2_Contig18692.mrna2/Pepsico2_Contig17597.mrna2	5
GO:0010216	maintenance of DNA methylation	3/260	78/42294	0.0124499	0.0456733	0.0307432	Pepsico1_Contig35845.mrna2/Pepsico2_Contig21245.mrna1/Pepsico1_Contig36419.mrna2	3
GO:0019867	outer membrane	7/260	401/42294	0.0125169	0.0456733	0.0307432	Pepsico2_Contig1235.mrna2/Pepsico1_Contig12178.mrna1/Pepsico1_Contig22469.mrna1/Pepsico1_Contig24999.mrna2/Pepsico1_Contig14170.mrna2/Pepsico1_Contig29274.mrna3/Pepsico1_Contig17202.mrna3	7
GO:0031968	organelle outer membrane	7/260	401/42294	0.0125169	0.0456733	0.0307432	Pepsico2_Contig1235.mrna2/Pepsico1_Contig12178.mrna1/Pepsico1_Contig22469.mrna1/Pepsico1_Contig24999.mrna2/Pepsico1_Contig14170.mrna2/Pepsico1_Contig29274.mrna3/Pepsico1_Contig17202.mrna3	7
GO:0055067	monovalent inorganic cation homeostasis	5/260	225/42294	0.0130304	0.0473789	0.0318913	Pepsico2_Contig20852.mrna2/Pepsico1_Contig25639.mrna2/Pepsico1_Contig16494.mrna2/Pepsico1_Contig15939.mrna1/Pepsico1_Contig26354.mrna1	5
GO:0009962	regulation of flavonoid biosynthetic process	3/260	80/42294	0.0133261	0.0482835	0.0325002	Pepsico2_Contig6782.mrna2/Pepsico1_Contig32336.mrna1/Pepsico1_Contig34841.mrna1	3
GO:1902969	mitotic DNA replication	2/260	29/42294	0.0137017	0.0494669	0.0332968	Pepsico2_Contig2246.mrna2/Pepsico1_Contig4198.mrna1	2
GO:0008361	regulation of cell size	4/260	149/42294	0.0137488	0.0494669	0.0332968	Pepsico1_Contig36139.mrna3/Pepsico1_Contig32131.mrna3/Pepsico1_Contig37292.mrna1/Pepsico1_Contig36916.mrna1	4
GO:0008285	negative regulation of cell population proliferation	5/260	232/42294	0.0146977	0.0525136	0.0353475	Pepsico2_Contig20811.mrna1/Pepsico1_Contig16691.mrna1/Pepsico1_Contig18820.mrna1/Pepsico1_Contig30317.mrna1/Pepsico2_Contig14141.mrna2	5
GO:0030176	integral component of endoplasmic reticulum membrane	5/260	232/42294	0.0146977	0.0525136	0.0353475	Pepsico1_Contig1897.mrna1/Pepsico2_Contig11327.mrna2/Pepsico1_Contig27204.mrna1/Pepsico1_Contig14725.mrna1/Pepsico2_Contig981.mrna2	5
GO:0010675	regulation of cellular carbohydrate metabolic process	3/260	84/42294	0.0151814	0.0540543	0.0363846	Pepsico2_Contig18034.mrna1/Pepsico1_Contig9512.mrna2/Pepsico1_Contig20817.mrna2	3
GO:0015030	Cajal body	2/260	31/42294	0.0155672	0.0550469	0.0370527	Pepsico2_Contig3882.mrna1/Pepsico1_Contig33457.mrna1	2
GO:0016559	peroxisome fission	2/260	31/42294	0.0155672	0.0550469	0.0370527	Pepsico1_Contig29274.mrna3/Pepsico1_Contig17202.mrna3	2
GO:1900376	regulation of secondary metabolite biosynthetic process	3/260	85/42294	0.0156669	0.0552096	0.0371622	Pepsico2_Contig6782.mrna2/Pepsico1_Contig32336.mrna1/Pepsico1_Contig34841.mrna1	3
GO:0034968	histone lysine methylation	5/260	238/42294	0.016236	0.0570199	0.0383808	Pepsico1_Contig37261.mrna2/Pepsico2_Contig15790.mrna2/Pepsico1_Contig37276.mrna2/Pepsico1_Contig36904.mrna2/Pepsico1_Contig37179.mrna2	5
GO:0042550	photosystem I stabilization	2/260	32/42294	0.0165385	0.0576884	0.0388307	Pepsico1_Contig24999.mrna2/Pepsico1_Contig14170.mrna2	2
GO:0071265	L-methionine biosynthetic process	2/260	32/42294	0.0165385	0.0576884	0.0388307	Pepsico2_Contig9241.mrna2/Pepsico1_Contig5021.mrna1	2
GO:1901658	glycosyl compound catabolic process	3/260	87/42294	0.0166638	0.0579291	0.0389927	Pepsico1_Contig33959.mrna2/Pepsico2_Contig3856.mrna1/Pepsico1_Contig27457.mrna2	3
GO:0018022	peptidyl-lysine methylation	5/260	242/42294	0.0173189	0.060004	0.0403894	Pepsico1_Contig37261.mrna2/Pepsico2_Contig15790.mrna2/Pepsico1_Contig37276.mrna2/Pepsico1_Contig36904.mrna2/Pepsico1_Contig37179.mrna2	5
GO:0048586	regulation of long-day photoperiodism, flowering	4/260	162/42294	0.0181314	0.0626081	0.0421422	Pepsico1_Contig35845.mrna2/Pepsico2_Contig21245.mrna1/Pepsico1_Contig36419.mrna2/Pepsico2_Contig4940.mrna2	4
GO:0090056	regulation of chlorophyll metabolic process	3/260	90/42294	0.0182244	0.0627186	0.0422166	Pepsico2_Contig18034.mrna1/Pepsico1_Contig9512.mrna2/Pepsico1_Contig20817.mrna2	3
GO:0006954	inflammatory response	2/260	34/42294	0.0185563	0.063648	0.0428422	Pepsico1_Contig4133.mrna1/Pepsico1_Contig6271.mrna3	2
GO:0006260	DNA replication	6/260	339/42294	0.018953	0.0647929	0.0436129	Pepsico2_Contig20811.mrna1/Pepsico1_Contig16691.mrna1/Pepsico1_Contig18820.mrna1/Pepsico1_Contig30317.mrna1/Pepsico2_Contig2246.mrna2/Pepsico1_Contig4198.mrna1	6
GO:1901981	phosphatidylinositol phosphate binding	5/260	253/42294	0.0205408	0.0699882	0.0471099	Pepsico1_Contig37261.mrna2/Pepsico2_Contig15790.mrna2/Pepsico1_Contig37276.mrna2/Pepsico1_Contig36904.mrna2/Pepsico1_Contig37179.mrna2	5
GO:0009082	branched-chain amino acid biosynthetic process	2/260	36/42294	0.0206722	0.0702035	0.0472548	Pepsico2_Contig8731.mrna1/Pepsico1_Contig2429.mrna1	2
GO:2000023	regulation of lateral root development	3/260	95/42294	0.021	0.0710821	0.0478462	Pepsico2_Contig6782.mrna2/Pepsico1_Contig32336.mrna1/Pepsico1_Contig34841.mrna1	3
GO:0080008	Cul4-RING E3 ubiquitin ligase complex	5/260	255/42294	0.0211658	0.071337	0.0480178	Pepsico1_Contig36630.mrna1/Pepsico1_Contig36139.mrna3/Pepsico1_Contig32131.mrna3/Pepsico1_Contig37292.mrna1/Pepsico1_Contig36916.mrna1	5
GO:0016667	oxidoreductase activity, acting on a sulfur group of donors	4/260	170/42294	0.0212139	0.071337	0.0480178	Pepsico2_Contig4626.mrna1/Pepsico2_Contig18034.mrna1/Pepsico1_Contig9512.mrna2/Pepsico1_Contig20817.mrna2	4
GO:0048666	neuron development	3/260	96/42294	0.0215813	0.0723361	0.0486903	Pepsico1_Contig33959.mrna2/Pepsico2_Contig3856.mrna1/Pepsico1_Contig27457.mrna2	3
GO:0005759	mitochondrial matrix	7/260	449/42294	0.021779	0.0727618	0.0489768	Pepsico1_Contig35153.mrna1/Pepsico2_Contig4085.mrna1/Pepsico2_Contig7065.mrna2/Pepsico1_Contig36320.mrna2/Pepsico1_Contig30249.mrna2/Pepsico1_Contig28538.mrna2/Pepsico1_Contig36866.mrna2	7
GO:0030003	cellular cation homeostasis	7/260	450/42294	0.0220117	0.073301	0.0493397	Pepsico1_Contig4133.mrna1/Pepsico1_Contig6271.mrna3/Pepsico2_Contig20852.mrna2/Pepsico1_Contig25639.mrna2/Pepsico1_Contig16494.mrna2/Pepsico1_Contig15939.mrna1/Pepsico1_Contig26354.mrna1	7
GO:0031227	intrinsic component of endoplasmic reticulum membrane	5/260	258/42294	0.0221263	0.0733583	0.0493783	Pepsico1_Contig1897.mrna1/Pepsico2_Contig11327.mrna2/Pepsico1_Contig27204.mrna1/Pepsico1_Contig14725.mrna1/Pepsico2_Contig981.mrna2	5
GO:0007041	lysosomal transport	3/260	97/42294	0.0221715	0.0733583	0.0493783	Pepsico2_Contig18971.mrna2/Pepsico2_Contig5406.mrna2/Pepsico1_Contig32236.mrna2	3
GO:0000244	spliceosomal tri-snRNP complex assembly	2/260	39/42294	0.0240241	0.0792334	0.0533329	Pepsico2_Contig3882.mrna1/Pepsico1_Contig33457.mrna1	2
GO:0033260	nuclear DNA replication	2/260	40/42294	0.0251876	0.0828052	0.0557372	Pepsico2_Contig2246.mrna2/Pepsico1_Contig4198.mrna1	2
GO:0006873	cellular ion homeostasis	7/260	464/42294	0.0254513	0.0834058	0.0561414	Pepsico1_Contig4133.mrna1/Pepsico1_Contig6271.mrna3/Pepsico2_Contig20852.mrna2/Pepsico1_Contig25639.mrna2/Pepsico1_Contig16494.mrna2/Pepsico1_Contig15939.mrna1/Pepsico1_Contig26354.mrna1	7
GO:0006486	protein glycosylation	5/260	269/42294	0.0258888	0.0840596	0.0565815	Pepsico1_Contig23472.mrna1/Pepsico1_Contig11826.mrna1/Pepsico1_Contig23788.mrna1/Pepsico1_Contig12078.mrna1/Pepsico2_Contig1904.mrna1	5
GO:0043413	macromolecule glycosylation	5/260	269/42294	0.0258888	0.0840596	0.0565815	Pepsico1_Contig23472.mrna1/Pepsico1_Contig11826.mrna1/Pepsico1_Contig23788.mrna1/Pepsico1_Contig12078.mrna1/Pepsico2_Contig1904.mrna1	5
GO:0070988	demethylation	3/260	103/42294	0.0258959	0.0840596	0.0565815	Pepsico1_Contig35845.mrna2/Pepsico2_Contig21245.mrna1/Pepsico1_Contig36419.mrna2	3
GO:0010020	chloroplast fission	2/260	41/42294	0.0263736	0.0848077	0.057085	Pepsico1_Contig29274.mrna3/Pepsico1_Contig17202.mrna3	2
GO:0043572	plastid fission	2/260	41/42294	0.0263736	0.0848077	0.057085	Pepsico1_Contig29274.mrna3/Pepsico1_Contig17202.mrna3	2
GO:0051101	regulation of DNA binding	2/260	41/42294	0.0263736	0.0848077	0.057085	Pepsico1_Contig36630.mrna1/Pepsico2_Contig19739.mrna2	2
GO:0044743	protein transmembrane import into intracellular organelle	4/260	183/42294	0.0268712	0.0861386	0.0579809	Pepsico2_Contig1235.mrna2/Pepsico1_Contig12178.mrna1/Pepsico1_Contig22469.mrna1/Pepsico2_Contig13307.mrna1	4
GO:0071417	cellular response to organonitrogen compound	4/260	187/42294	0.0287764	0.0919595	0.061899	Pepsico1_Contig36139.mrna3/Pepsico1_Contig32131.mrna3/Pepsico1_Contig37292.mrna1/Pepsico1_Contig36916.mrna1	4
GO:0007417	central nervous system development	3/260	108/42294	0.0292398	0.0931509	0.0627009	Pepsico1_Contig33959.mrna2/Pepsico2_Contig3856.mrna1/Pepsico1_Contig27457.mrna2	3
GO:0000976	transcription regulatory region sequence-specific DNA binding	5/260	279/42294	0.0296446	0.0941492	0.0633729	Pepsico1_Contig35845.mrna2/Pepsico2_Contig21245.mrna1/Pepsico1_Contig36419.mrna2/Pepsico2_Contig5068.mrna1/Pepsico1_Contig8145.mrna1	5
GO:0046839	phospholipid dephosphorylation	2/260	44/42294	0.0300638	0.0948947	0.0638747	Pepsico1_Contig4133.mrna1/Pepsico1_Contig6271.mrna3	2
GO:1903798	regulation of production of miRNAs involved in gene silencing by miRNA	2/260	44/42294	0.0300638	0.0948947	0.0638747	Pepsico2_Contig3882.mrna1/Pepsico1_Contig33457.mrna1	2
GO:0045787	positive regulation of cell cycle	4/260	190/42294	0.0302567	0.0952116	0.064088	Pepsico2_Contig7901.mrna1/Pepsico1_Contig21774.mrna1/Pepsico1_Contig9579.mrna1/Pepsico2_Contig13700.mrna1	4
GO:1901136	carbohydrate derivative catabolic process	3/260	110/42294	0.0306382	0.0959693	0.064598	Pepsico1_Contig33959.mrna2/Pepsico2_Contig3856.mrna1/Pepsico1_Contig27457.mrna2	3
GO:0061024	membrane organization	7/260	483/42294	0.0306841	0.0959693	0.064598	Pepsico1_Contig18401.mrna2/Pepsico1_Contig26442.mrna2/Pepsico1_Contig30597.mrna2/Pepsico1_Contig21724.mrna2/Pepsico1_Contig8802.mrna2/Pepsico1_Contig5253.mrna1/Pepsico1_Contig1627.mrna1	7
GO:0044003	modulation by symbiont of host process	4/260	192/42294	0.0312682	0.0968338	0.06518	Pepsico1_Contig7622.mrna2/Pepsico1_Contig8355.mrna1/Pepsico1_Contig23394.mrna1/Pepsico1_Contig12555.mrna1	4
GO:0005782	peroxisomal matrix	2/260	45/42294	0.0313369	0.0968338	0.06518	Pepsico1_Contig4133.mrna1/Pepsico1_Contig6271.mrna3	2
GO:0009051	pentose-phosphate shunt, oxidative branch	2/260	45/42294	0.0313369	0.0968338	0.06518	Pepsico1_Contig33148.mrna1/Pepsico2_Contig7641.mrna1	2
GO:0031907	microbody lumen	2/260	45/42294	0.0313369	0.0968338	0.06518	Pepsico1_Contig4133.mrna1/Pepsico1_Contig6271.mrna3	2
GO:0045333	cellular respiration	5/260	286/42294	0.032468	0.100029	0.0673304	Pepsico2_Contig2420.mrna1/Pepsico1_Contig3980.mrna3/Pepsico2_Contig7955.mrna3/Pepsico2_Contig18692.mrna2/Pepsico2_Contig17597.mrna2	5
GO:0008378	galactosyltransferase activity	3/260	114/42294	0.0335389	0.10302	0.0693436	Pepsico1_Contig24999.mrna2/Pepsico1_Contig14170.mrna2/Pepsico1_Contig4578.mrna1	3
GO:0006109	regulation of carbohydrate metabolic process	3/260	115/42294	0.0342856	0.104688	0.0704668	Pepsico2_Contig18034.mrna1/Pepsico1_Contig9512.mrna2/Pepsico1_Contig20817.mrna2	3
GO:1901401	regulation of tetrapyrrole metabolic process	3/260	115/42294	0.0342856	0.104688	0.0704668	Pepsico2_Contig18034.mrna1/Pepsico1_Contig9512.mrna2/Pepsico1_Contig20817.mrna2	3
GO:0051817	modulation of process of other organism involved in symbiotic interaction	4/260	202/42294	0.0366217	0.110552	0.0744141	Pepsico1_Contig7622.mrna2/Pepsico1_Contig8355.mrna1/Pepsico1_Contig23394.mrna1/Pepsico1_Contig12555.mrna1	4
GO:0000387	spliceosomal snRNP assembly	2/260	49/42294	0.0366359	0.110552	0.0744141	Pepsico2_Contig3882.mrna1/Pepsico1_Contig33457.mrna1	2
GO:0006098	pentose-phosphate shunt	2/260	49/42294	0.0366359	0.110552	0.0744141	Pepsico1_Contig33148.mrna1/Pepsico2_Contig7641.mrna1	2
GO:1900673	olefin metabolic process	2/260	49/42294	0.0366359	0.110552	0.0744141	Pepsico1_Contig4133.mrna1/Pepsico1_Contig6271.mrna3	2
GO:0060964	regulation of gene silencing by miRNA	2/260	50/42294	0.0380109	0.113451	0.076365	Pepsico2_Contig3882.mrna1/Pepsico1_Contig33457.mrna1	2
GO:0015179	L-amino acid transmembrane transporter activity	3/260	120/42294	0.0381477	0.113451	0.076365	Pepsico1_Contig4442.mrna1/Pepsico1_Contig2708.mrna2/Pepsico2_Contig19289.mrna2	3
GO:0015807	L-amino acid transport	3/260	120/42294	0.0381477	0.113451	0.076365	Pepsico1_Contig4442.mrna1/Pepsico1_Contig2708.mrna2/Pepsico2_Contig19289.mrna2	3
GO:0090630	activation of GTPase activity	3/260	120/42294	0.0381477	0.113451	0.076365	Pepsico2_Contig2586.mrna2/Pepsico1_Contig19600.mrna1/Pepsico1_Contig10942.mrna1	3
GO:1902475	L-alpha-amino acid transmembrane transport	3/260	120/42294	0.0381477	0.113451	0.076365	Pepsico1_Contig4442.mrna1/Pepsico1_Contig2708.mrna2/Pepsico2_Contig19289.mrna2	3
GO:0003743	translation initiation factor activity	3/260	121/42294	0.0389456	0.114828	0.0772922	Pepsico2_Contig9197.mrna1/Pepsico1_Contig20045.mrna1/Pepsico1_Contig10389.mrna1	3
GO:0006665	sphingolipid metabolic process	3/260	121/42294	0.0389456	0.114828	0.0772922	Pepsico1_Contig33959.mrna2/Pepsico2_Contig3856.mrna1/Pepsico1_Contig27457.mrna2	3
GO:1990542	mitochondrial transmembrane transport	3/260	121/42294	0.0389456	0.114828	0.0772922	Pepsico2_Contig1235.mrna2/Pepsico1_Contig12178.mrna1/Pepsico1_Contig22469.mrna1	3
GO:0035821	modulation of process of other organism	4/260	208/42294	0.0400719	0.117811	0.0793002	Pepsico1_Contig7622.mrna2/Pepsico1_Contig8355.mrna1/Pepsico1_Contig23394.mrna1/Pepsico1_Contig12555.mrna1	4
GO:0006625	protein targeting to peroxisome	3/260	123/42294	0.0405669	0.118253	0.0795975	Pepsico1_Contig4133.mrna1/Pepsico1_Contig6271.mrna3/Pepsico2_Contig13307.mrna1	3
GO:0072662	protein localization to peroxisome	3/260	123/42294	0.0405669	0.118253	0.0795975	Pepsico1_Contig4133.mrna1/Pepsico1_Contig6271.mrna3/Pepsico2_Contig13307.mrna1	3
GO:0072663	establishment of protein localization to peroxisome	3/260	123/42294	0.0405669	0.118253	0.0795975	Pepsico1_Contig4133.mrna1/Pepsico1_Contig6271.mrna3/Pepsico2_Contig13307.mrna1	3
GO:0009101	glycoprotein biosynthetic process	5/260	305/42294	0.0409558	0.119049	0.0801335	Pepsico1_Contig23472.mrna1/Pepsico1_Contig11826.mrna1/Pepsico1_Contig23788.mrna1/Pepsico1_Contig12078.mrna1/Pepsico2_Contig1904.mrna1	5
GO:0006354	DNA-templated transcription, elongation	3/260	124/42294	0.0413902	0.119973	0.0807553	Pepsico1_Contig15072.mrna1/Pepsico1_Contig25787.mrna1/Pepsico1_Contig28621.mrna1	3
GO:0008023	transcription elongation factor complex	3/260	125/42294	0.0422219	0.121358	0.0816877	Pepsico1_Contig15072.mrna1/Pepsico1_Contig25787.mrna1/Pepsico1_Contig28621.mrna1	3
GO:0015562	efflux transmembrane transporter activity	3/260	125/42294	0.0422219	0.121358	0.0816877	Pepsico1_Contig4442.mrna1/Pepsico1_Contig2708.mrna2/Pepsico2_Contig19289.mrna2	3
GO:0043574	peroxisomal transport	3/260	125/42294	0.0422219	0.121358	0.0816877	Pepsico1_Contig4133.mrna1/Pepsico1_Contig6271.mrna3/Pepsico2_Contig13307.mrna1	3
GO:0006690	icosanoid metabolic process	2/260	54/42294	0.0437028	0.125265	0.0843173	Pepsico1_Contig4133.mrna1/Pepsico1_Contig6271.mrna3	2
GO:0006626	protein targeting to mitochondrion	3/260	128/42294	0.044767	0.126902	0.0854189	Pepsico2_Contig1235.mrna2/Pepsico1_Contig12178.mrna1/Pepsico1_Contig22469.mrna1	3
GO:0030182	neuron differentiation	3/260	128/42294	0.044767	0.126902	0.0854189	Pepsico1_Contig33959.mrna2/Pepsico2_Contig3856.mrna1/Pepsico1_Contig27457.mrna2	3
GO:0070585	protein localization to mitochondrion	3/260	128/42294	0.044767	0.126902	0.0854189	Pepsico2_Contig1235.mrna2/Pepsico1_Contig12178.mrna1/Pepsico1_Contig22469.mrna1	3
GO:0072655	establishment of protein localization to mitochondrion	3/260	128/42294	0.044767	0.126902	0.0854189	Pepsico2_Contig1235.mrna2/Pepsico1_Contig12178.mrna1/Pepsico1_Contig22469.mrna1	3
GO:0015980	energy derivation by oxidation of organic compounds	6/260	417/42294	0.0450106	0.127242	0.0856477	Pepsico2_Contig2420.mrna1/Pepsico1_Contig3980.mrna3/Pepsico2_Contig7955.mrna3/Pepsico1_Contig4578.mrna1/Pepsico2_Contig18692.mrna2/Pepsico2_Contig17597.mrna2	6
GO:0031338	regulation of vesicle fusion	3/260	129/42294	0.0456321	0.128645	0.0865923	Pepsico2_Contig2586.mrna2/Pepsico1_Contig19600.mrna1/Pepsico1_Contig10942.mrna1	3
GO:0043596	nuclear replication fork	2/260	56/42294	0.04666	0.130826	0.0880604	Pepsico2_Contig2246.mrna2/Pepsico1_Contig4198.mrna1	2
GO:0071005	U2-type precatalytic spliceosome	2/260	56/42294	0.04666	0.130826	0.0880604	Pepsico2_Contig3882.mrna1/Pepsico1_Contig33457.mrna1	2
GO:0031047	gene silencing by RNA	6/260	422/42294	0.0471934	0.131962	0.0888251	Pepsico2_Contig3882.mrna1/Pepsico1_Contig33457.mrna1/Pepsico2_Contig4290.mrna1/Pepsico2_Contig18741.mrna1/Pepsico1_Contig26279.mrna1/Pepsico2_Contig7147.mrna1	6
GO:0031123	RNA 3'-end processing	4/260	222/42294	0.0488179	0.136134	0.0916336	Pepsico2_Contig4290.mrna1/Pepsico2_Contig18741.mrna1/Pepsico1_Contig26279.mrna1/Pepsico2_Contig7147.mrna1	4
GO:0090066	regulation of anatomical structure size	6/260	426/42294	0.0489861	0.136234	0.0917009	Pepsico1_Contig4133.mrna1/Pepsico1_Contig6271.mrna3/Pepsico1_Contig36139.mrna3/Pepsico1_Contig32131.mrna3/Pepsico1_Contig37292.mrna1/Pepsico1_Contig36916.mrna1	6
GO:2000028	regulation of photoperiodism, flowering	5/260	322/42294	0.04959	0.137542	0.0925812	Pepsico1_Contig35845.mrna2/Pepsico2_Contig21245.mrna1/Pepsico1_Contig36419.mrna2/Pepsico2_Contig4940.mrna2/Pepsico2_Contig10032.mrna1	5
GO:1990837	sequence-specific double-stranded DNA binding	5/260	323/42294	0.0501288	0.138663	0.0933355	Pepsico1_Contig35845.mrna2/Pepsico2_Contig21245.mrna1/Pepsico1_Contig36419.mrna2/Pepsico2_Contig5068.mrna1/Pepsico1_Contig8145.mrna1	5
GO:1902600	proton transmembrane transport	6/260	429/42294	0.0503579	0.138923	0.0935106	Pepsico1_Contig1986.mrna3/Pepsico2_Contig13862.mrna1/Pepsico1_Contig36623.mrna2/Pepsico1_Contig33221.mrna2/Pepsico1_Contig31944.mrna2/Pepsico2_Contig2901.mrna2	6
GO:0005750	mitochondrial respiratory chain complex III	2/260	59/42294	0.0512285	0.140353	0.094473	Pepsico2_Contig2420.mrna1/Pepsico1_Contig3980.mrna3	2
GO:0045275	respiratory chain complex III	2/260	59/42294	0.0512285	0.140353	0.094473	Pepsico2_Contig2420.mrna1/Pepsico1_Contig3980.mrna3	2
GO:0006366	transcription by RNA polymerase II	6/260	431/42294	0.0512854	0.140353	0.094473	Pepsico2_Contig5068.mrna1/Pepsico1_Contig8145.mrna1/Pepsico2_Contig19739.mrna2/Pepsico1_Contig15072.mrna1/Pepsico1_Contig25787.mrna1/Pepsico1_Contig28621.mrna1	6
GO:0009707	chloroplast outer membrane	4/260	227/42294	0.0521768	0.142414	0.0958602	Pepsico1_Contig24999.mrna2/Pepsico1_Contig14170.mrna2/Pepsico1_Contig29274.mrna3/Pepsico1_Contig17202.mrna3	4
GO:0006643	membrane lipid metabolic process	5/260	329/42294	0.0534339	0.145459	0.09791	Pepsico1_Contig24999.mrna2/Pepsico1_Contig14170.mrna2/Pepsico1_Contig33959.mrna2/Pepsico2_Contig3856.mrna1/Pepsico1_Contig27457.mrna2	5
GO:0005682	U5 snRNP	2/260	61/42294	0.0543596	0.147588	0.0993434	Pepsico2_Contig3882.mrna1/Pepsico1_Contig33457.mrna1	2
GO:0051701	interaction with host	4/260	232/42294	0.0556588	0.150718	0.10145	Pepsico1_Contig7622.mrna2/Pepsico1_Contig8355.mrna1/Pepsico1_Contig23394.mrna1/Pepsico1_Contig12555.mrna1	4
GO:0070920	regulation of production of small RNA involved in gene silencing by RNA	2/260	62/42294	0.0559499	0.151109	0.101713	Pepsico2_Contig3882.mrna1/Pepsico1_Contig33457.mrna1	2
GO:0015297	antiporter activity	4/260	234/42294	0.057086	0.153372	0.103236	Pepsico1_Contig36623.mrna2/Pepsico1_Contig33221.mrna2/Pepsico1_Contig31944.mrna2/Pepsico2_Contig2901.mrna2	4
GO:0060589	nucleoside-triphosphatase regulator activity	4/260	234/42294	0.057086	0.153372	0.103236	Pepsico2_Contig7587.mrna1/Pepsico2_Contig2586.mrna2/Pepsico1_Contig19600.mrna1/Pepsico1_Contig10942.mrna1	4
GO:0010187	negative regulation of seed germination	2/260	63/42294	0.0575565	0.154233	0.103816	Pepsico2_Contig20811.mrna1/Pepsico1_Contig16691.mrna1	2
GO:0009527	plastid outer membrane	4/260	237/42294	0.0592633	0.158206	0.10649	Pepsico1_Contig24999.mrna2/Pepsico1_Contig14170.mrna2/Pepsico1_Contig29274.mrna3/Pepsico1_Contig17202.mrna3	4
GO:0003713	transcription coactivator activity	3/260	144/42294	0.0595826	0.158206	0.10649	Pepsico2_Contig3882.mrna1/Pepsico1_Contig33457.mrna1/Pepsico2_Contig19739.mrna2	3
GO:0005787	signal peptidase complex	1/260	10/42294	0.0598076	0.158206	0.10649	Pepsico1_Contig1897.mrna1	1
GO:0048029	monosaccharide binding	1/260	10/42294	0.0598076	0.158206	0.10649	Pepsico1_Contig4578.mrna1	1
GO:1903707	negative regulation of hemopoiesis	1/260	10/42294	0.0598076	0.158206	0.10649	Pepsico1_Contig36630.mrna1	1
GO:2000243	positive regulation of reproductive process	5/260	341/42294	0.0604158	0.159405	0.107297	Pepsico2_Contig4940.mrna2/Pepsico2_Contig4290.mrna1/Pepsico2_Contig18741.mrna1/Pepsico1_Contig26279.mrna1/Pepsico2_Contig7147.mrna1	5
GO:0009055	electron transfer activity	2/260	65/42294	0.0608172	0.160053	0.107734	Pepsico2_Contig2420.mrna1/Pepsico1_Contig3980.mrna3	2
GO:0017137	Rab GTPase binding	3/260	146/42294	0.0615776	0.161641	0.108803	Pepsico2_Contig2586.mrna2/Pepsico1_Contig19600.mrna1/Pepsico1_Contig10942.mrna1	3
GO:0010078	maintenance of root meristem identity	2/260	66/42294	0.0624708	0.163568	0.1101	Pepsico2_Contig15892.mrna1/Pepsico2_Contig2795.mrna2	2
GO:0010073	meristem maintenance	6/260	456/42294	0.0637613	0.166524	0.112089	Pepsico2_Contig15892.mrna1/Pepsico2_Contig2795.mrna2/Pepsico1_Contig36139.mrna3/Pepsico1_Contig32131.mrna3/Pepsico1_Contig37292.mrna1/Pepsico1_Contig36916.mrna1	6
GO:0010821	regulation of mitochondrion organization	1/260	11/42294	0.0655888	0.16915	0.113857	Pepsico1_Contig36630.mrna1	1
GO:0010822	positive regulation of mitochondrion organization	1/260	11/42294	0.0655888	0.16915	0.113857	Pepsico1_Contig36630.mrna1	1
GO:0036003	positive regulation of transcription from RNA polymerase II promoter in response to stress	1/260	11/42294	0.0655888	0.16915	0.113857	Pepsico2_Contig124.mrna1	1
GO:0045765	regulation of angiogenesis	1/260	11/42294	0.0655888	0.16915	0.113857	Pepsico1_Contig36630.mrna1	1
GO:1901342	regulation of vasculature development	1/260	11/42294	0.0655888	0.16915	0.113857	Pepsico1_Contig36630.mrna1	1
GO:0016799	hydrolase activity, hydrolyzing N-glycosyl compounds	2/260	68/42294	0.0658233	0.16933	0.113978	Pepsico2_Contig9241.mrna2/Pepsico1_Contig5021.mrna1	2
GO:0006739	NADP metabolic process	2/260	69/42294	0.0675217	0.173266	0.116628	Pepsico1_Contig33148.mrna1/Pepsico2_Contig7641.mrna1	2
GO:0043455	regulation of secondary metabolic process	3/260	152/42294	0.0677466	0.173353	0.116686	Pepsico2_Contig6782.mrna2/Pepsico1_Contig32336.mrna1/Pepsico1_Contig34841.mrna1	3
GO:0016651	oxidoreductase activity, acting on NAD(P)H	5/260	353/42294	0.0678923	0.173353	0.116686	Pepsico2_Contig610.mrna1/Pepsico2_Contig4626.mrna1/Pepsico2_Contig18034.mrna1/Pepsico1_Contig9512.mrna2/Pepsico1_Contig20817.mrna2	5
GO:0005956	protein kinase CK2 complex	1/260	12/42294	0.0713345	0.179356	0.120727	Pepsico2_Contig4588.mrna1	1
GO:0010469	regulation of signaling receptor activity	1/260	12/42294	0.0713345	0.179356	0.120727	Pepsico1_Contig36630.mrna1	1
GO:0030331	estrogen receptor binding	1/260	12/42294	0.0713345	0.179356	0.120727	Pepsico2_Contig19739.mrna2	1
GO:0030332	cyclin binding	1/260	12/42294	0.0713345	0.179356	0.120727	Pepsico1_Contig36630.mrna1	1
GO:0051438	regulation of ubiquitin-protein transferase activity	1/260	12/42294	0.0713345	0.179356	0.120727	Pepsico1_Contig36630.mrna1	1
GO:2000273	positive regulation of signaling receptor activity	1/260	12/42294	0.0713345	0.179356	0.120727	Pepsico1_Contig36630.mrna1	1
GO:0000398	mRNA splicing, via spliceosome	6/260	470/42294	0.0714637	0.179356	0.120727	Pepsico2_Contig3882.mrna1/Pepsico1_Contig33457.mrna1/Pepsico2_Contig4290.mrna1/Pepsico2_Contig18741.mrna1/Pepsico1_Contig26279.mrna1/Pepsico2_Contig7147.mrna1	6
GO:0050877	nervous system process	2/260	72/42294	0.0727026	0.18158	0.122224	Pepsico1_Contig4133.mrna1/Pepsico1_Contig6271.mrna3	2
GO:0070069	cytochrome complex	2/260	72/42294	0.0727026	0.18158	0.122224	Pepsico2_Contig2420.mrna1/Pepsico1_Contig3980.mrna3	2
GO:0005096	GTPase activator activity	3/260	157/42294	0.0730937	0.182034	0.122529	Pepsico2_Contig2586.mrna2/Pepsico1_Contig19600.mrna1/Pepsico1_Contig10942.mrna1	3
GO:0009911	positive regulation of flower development	4/260	255/42294	0.0732382	0.182034	0.122529	Pepsico2_Contig4290.mrna1/Pepsico2_Contig18741.mrna1/Pepsico1_Contig26279.mrna1/Pepsico2_Contig7147.mrna1	4
GO:0006342	chromatin silencing	4/260	258/42294	0.0757168	0.187741	0.126371	Pepsico2_Contig4290.mrna1/Pepsico2_Contig18741.mrna1/Pepsico1_Contig26279.mrna1/Pepsico2_Contig7147.mrna1	4
GO:0046540	U4/U6 x U5 tri-snRNP complex	2/260	74/42294	0.0762257	0.188312	0.126755	Pepsico2_Contig3882.mrna1/Pepsico1_Contig33457.mrna1	2
GO:0005365	myo-inositol transmembrane transporter activity	1/260	13/42294	0.077045	0.188312	0.126755	Pepsico2_Contig13862.mrna1	1
GO:0010235	guard mother cell cytokinesis	1/260	13/42294	0.077045	0.188312	0.126755	Pepsico1_Contig36630.mrna1	1
GO:0015798	myo-inositol transport	1/260	13/42294	0.077045	0.188312	0.126755	Pepsico2_Contig13862.mrna1	1
GO:0016208	AMP binding	1/260	13/42294	0.077045	0.188312	0.126755	Pepsico1_Contig655.mrna1	1
GO:0043535	regulation of blood vessel endothelial cell migration	1/260	13/42294	0.077045	0.188312	0.126755	Pepsico1_Contig36630.mrna1	1
GO:0098800	inner mitochondrial membrane protein complex	4/260	260/42294	0.0773924	0.188713	0.127025	Pepsico1_Contig1986.mrna3/Pepsico2_Contig2420.mrna1/Pepsico1_Contig3980.mrna3/Pepsico1_Contig8378.mrna2	4
GO:0019375	galactolipid biosynthetic process	2/260	75/42294	0.0780072	0.189762	0.127731	Pepsico1_Contig24999.mrna2/Pepsico1_Contig14170.mrna2	2
GO:0051156	glucose 6-phosphate metabolic process	2/260	76/42294	0.0798018	0.19355	0.130281	Pepsico1_Contig33148.mrna1/Pepsico2_Contig7641.mrna1	2
GO:0051345	positive regulation of hydrolase activity	4/260	263/42294	0.0799406	0.19355	0.130281	Pepsico2_Contig7587.mrna1/Pepsico2_Contig2586.mrna2/Pepsico1_Contig19600.mrna1/Pepsico1_Contig10942.mrna1	4
GO:0015079	potassium ion transmembrane transporter activity	4/260	264/42294	0.0807992	0.19517	0.131371	Pepsico1_Contig36623.mrna2/Pepsico1_Contig33221.mrna2/Pepsico1_Contig31944.mrna2/Pepsico2_Contig2901.mrna2	4
GO:2001235	positive regulation of apoptotic signaling pathway	1/260	14/42294	0.0827206	0.197848	0.133174	Pepsico1_Contig36630.mrna1	1
GO:2001244	positive regulation of intrinsic apoptotic signaling pathway	1/260	14/42294	0.0827206	0.197848	0.133174	Pepsico1_Contig36630.mrna1	1
GO:0009100	glycoprotein metabolic process	5/260	375/42294	0.0828692	0.197848	0.133174	Pepsico1_Contig23472.mrna1/Pepsico1_Contig11826.mrna1/Pepsico1_Contig23788.mrna1/Pepsico1_Contig12078.mrna1/Pepsico2_Contig1904.mrna1	5
GO:0015078	proton transmembrane transporter activity	5/260	375/42294	0.0828692	0.197848	0.133174	Pepsico2_Contig13862.mrna1/Pepsico1_Contig36623.mrna2/Pepsico1_Contig33221.mrna2/Pepsico1_Contig31944.mrna2/Pepsico2_Contig2901.mrna2	5
GO:0051052	regulation of DNA metabolic process	5/260	375/42294	0.0828692	0.197848	0.133174	Pepsico2_Contig20811.mrna1/Pepsico1_Contig16691.mrna1/Pepsico1_Contig18820.mrna1/Pepsico1_Contig30317.mrna1/Pepsico1_Contig36630.mrna1	5
GO:0019374	galactolipid metabolic process	2/260	78/42294	0.0834291	0.198724	0.133763	Pepsico1_Contig24999.mrna2/Pepsico1_Contig14170.mrna2	2
GO:0009081	branched-chain amino acid metabolic process	2/260	79/42294	0.0852615	0.202152	0.136071	Pepsico2_Contig8731.mrna1/Pepsico1_Contig2429.mrna1	2
GO:0033559	unsaturated fatty acid metabolic process	2/260	79/42294	0.0852615	0.202152	0.136071	Pepsico1_Contig4133.mrna1/Pepsico1_Contig6271.mrna3	2
GO:0005741	mitochondrial outer membrane	3/260	168/42294	0.0854917	0.202232	0.136125	Pepsico2_Contig1235.mrna2/Pepsico1_Contig12178.mrna1/Pepsico1_Contig22469.mrna1	3
GO:0001558	regulation of cell growth	5/260	380/42294	0.0864988	0.204145	0.137412	Pepsico1_Contig36139.mrna3/Pepsico1_Contig32131.mrna3/Pepsico1_Contig37292.mrna1/Pepsico1_Contig36916.mrna1/Pepsico2_Contig4626.mrna1	5
GO:0000377	RNA splicing, via transesterification reactions with bulged adenosine as nucleophile	6/260	497/42294	0.0877628	0.206177	0.13878	Pepsico2_Contig3882.mrna1/Pepsico1_Contig33457.mrna1/Pepsico2_Contig4290.mrna1/Pepsico2_Contig18741.mrna1/Pepsico1_Contig26279.mrna1/Pepsico2_Contig7147.mrna1	6
GO:0004448	isocitrate dehydrogenase activity	1/260	15/42294	0.0883614	0.206177	0.13878	Pepsico2_Contig7955.mrna3	1
GO:0004449	isocitrate dehydrogenase (NAD+) activity	1/260	15/42294	0.0883614	0.206177	0.13878	Pepsico2_Contig7955.mrna3	1
GO:0006102	isocitrate metabolic process	1/260	15/42294	0.0883614	0.206177	0.13878	Pepsico2_Contig7955.mrna3	1
GO:0031648	protein destabilization	1/260	15/42294	0.0883614	0.206177	0.13878	Pepsico1_Contig36630.mrna1	1
GO:0070085	glycosylation	5/260	383/42294	0.0887161	0.206536	0.139022	Pepsico1_Contig23472.mrna1/Pepsico1_Contig11826.mrna1/Pepsico1_Contig23788.mrna1/Pepsico1_Contig12078.mrna1/Pepsico2_Contig1904.mrna1	5
GO:0005657	replication fork	2/260	81/42294	0.0889624	0.206642	0.139093	Pepsico2_Contig2246.mrna2/Pepsico1_Contig4198.mrna1	2
GO:0071805	potassium ion transmembrane transport	4/260	274/42294	0.0896349	0.207735	0.139829	Pepsico1_Contig36623.mrna2/Pepsico1_Contig33221.mrna2/Pepsico1_Contig31944.mrna2/Pepsico2_Contig2901.mrna2	4
GO:0006813	potassium ion transport	4/260	275/42294	0.0905431	0.208899	0.140612	Pepsico1_Contig36623.mrna2/Pepsico1_Contig33221.mrna2/Pepsico1_Contig31944.mrna2/Pepsico2_Contig2901.mrna2	4
GO:0065002	intracellular protein transmembrane transport	4/260	275/42294	0.0905431	0.208899	0.140612	Pepsico2_Contig1235.mrna2/Pepsico1_Contig12178.mrna1/Pepsico1_Contig22469.mrna1/Pepsico2_Contig13307.mrna1	4
GO:0010440	stomatal lineage progression	1/260	16/42294	0.0939676	0.215351	0.144955	Pepsico1_Contig36630.mrna1	1
GO:0016790	thiolester hydrolase activity	1/260	16/42294	0.0939676	0.215351	0.144955	Pepsico1_Contig3075.mrna2	1
GO:0045309	protein phosphorylated amino acid binding	1/260	16/42294	0.0939676	0.215351	0.144955	Pepsico1_Contig36630.mrna1	1
GO:0010311	lateral root formation	3/260	176/42294	0.0950304	0.217303	0.146269	Pepsico2_Contig6782.mrna2/Pepsico1_Contig32336.mrna1/Pepsico1_Contig34841.mrna1	3
GO:0005769	early endosome	4/260	281/42294	0.0960847	0.219227	0.147564	Pepsico2_Contig18971.mrna2/Pepsico2_Contig5406.mrna2/Pepsico1_Contig32236.mrna2/Pepsico2_Contig11327.mrna2	4
GO:0003008	system process	2/260	86/42294	0.0984161	0.224049	0.15081	Pepsico1_Contig4133.mrna1/Pepsico1_Contig6271.mrna3	2
GO:2000069	regulation of post-embryonic root development	3/260	179/42294	0.0987154	0.224127	0.150863	Pepsico2_Contig6782.mrna2/Pepsico1_Contig32336.mrna1/Pepsico1_Contig34841.mrna1	3
GO:0005905	clathrin-coated pit	1/260	17/42294	0.0995395	0.224127	0.150863	Pepsico2_Contig872.mrna2	1
GO:0042058	regulation of epidermal growth factor receptor signaling pathway	1/260	17/42294	0.0995395	0.224127	0.150863	Pepsico1_Contig36630.mrna1	1
GO:0044815	DNA packaging complex	1/260	17/42294	0.0995395	0.224127	0.150863	Pepsico2_Contig7587.mrna1	1
GO:1901184	regulation of ERBB signaling pathway	1/260	17/42294	0.0995395	0.224127	0.150863	Pepsico1_Contig36630.mrna1	1
GO:0097526	spliceosomal tri-snRNP complex	2/260	88/42294	0.102274	0.229781	0.154668	Pepsico2_Contig3882.mrna1/Pepsico1_Contig33457.mrna1	2
GO:0005102	signaling receptor binding	5/260	403/42294	0.104241	0.233691	0.1573	Pepsico2_Contig3882.mrna1/Pepsico1_Contig33457.mrna1/Pepsico1_Contig4133.mrna1/Pepsico1_Contig6271.mrna3/Pepsico2_Contig19739.mrna2	5
GO:0016653	oxidoreductase activity, acting on NAD(P)H, heme protein as acceptor	1/260	18/42294	0.105077	0.234543	0.157874	Pepsico2_Contig610.mrna1	1
GO:0033276	transcription factor TFTC complex	1/260	18/42294	0.105077	0.234543	0.157874	Pepsico2_Contig19739.mrna2	1
GO:0003333	amino acid transmembrane transport	3/260	185/42294	0.106255	0.235132	0.15827	Pepsico1_Contig4442.mrna1/Pepsico1_Contig2708.mrna2/Pepsico2_Contig19289.mrna2	3
GO:0006865	amino acid transport	3/260	185/42294	0.106255	0.235132	0.15827	Pepsico1_Contig4442.mrna1/Pepsico1_Contig2708.mrna2/Pepsico2_Contig19289.mrna2	3
GO:0015171	amino acid transmembrane transporter activity	3/260	185/42294	0.106255	0.235132	0.15827	Pepsico1_Contig4442.mrna1/Pepsico1_Contig2708.mrna2/Pepsico2_Contig19289.mrna2	3
GO:0042562	hormone binding	3/260	185/42294	0.106255	0.235132	0.15827	Pepsico2_Contig6782.mrna2/Pepsico1_Contig32336.mrna1/Pepsico1_Contig34841.mrna1	3
GO:0071806	protein transmembrane transport	4/260	293/42294	0.107632	0.237668	0.159977	Pepsico2_Contig1235.mrna2/Pepsico1_Contig12178.mrna1/Pepsico1_Contig22469.mrna1/Pepsico2_Contig13307.mrna1	4
GO:0043547	positive regulation of GTPase activity	3/260	187/42294	0.108817	0.239258	0.161047	Pepsico2_Contig2586.mrna2/Pepsico1_Contig19600.mrna1/Pepsico1_Contig10942.mrna1	3
GO:0051193	obsolete regulation of cofactor metabolic process	3/260	187/42294	0.108817	0.239258	0.161047	Pepsico2_Contig18034.mrna1/Pepsico1_Contig9512.mrna2/Pepsico1_Contig20817.mrna2	3
GO:0005675	transcription factor TFIIH holo complex	1/260	19/42294	0.110581	0.241076	0.162271	Pepsico2_Contig4940.mrna2	1
GO:0007076	mitotic chromosome condensation	1/260	19/42294	0.110581	0.241076	0.162271	Pepsico2_Contig7587.mrna1	1
GO:0032806	carboxy-terminal domain protein kinase complex	1/260	19/42294	0.110581	0.241076	0.162271	Pepsico2_Contig4940.mrna2	1
GO:0070461	SAGA-type complex	1/260	19/42294	0.110581	0.241076	0.162271	Pepsico2_Contig19739.mrna2	1
GO:0000381	regulation of alternative mRNA splicing, via spliceosome	2/260	94/42294	0.114087	0.246629	0.166009	Pepsico1_Contig18184.mrna1/Pepsico2_Contig20359.mrna1	2
GO:0009612	response to mechanical stimulus	2/260	94/42294	0.114087	0.246629	0.166009	Pepsico1_Contig3042.mrna1/Pepsico1_Contig4812.mrna4	2
GO:0009645	response to low light intensity stimulus	2/260	94/42294	0.114087	0.246629	0.166009	Pepsico1_Contig3042.mrna1/Pepsico1_Contig4812.mrna4	2
GO:0060966	regulation of gene silencing by RNA	2/260	94/42294	0.114087	0.246629	0.166009	Pepsico2_Contig3882.mrna1/Pepsico1_Contig33457.mrna1	2
GO:0009910	negative regulation of flower development	3/260	193/42294	0.116645	0.251631	0.169375	Pepsico1_Contig35845.mrna2/Pepsico2_Contig21245.mrna1/Pepsico1_Contig36419.mrna2	3
GO:0008135	translation factor activity, RNA binding	3/260	194/42294	0.11797	0.253956	0.170941	Pepsico2_Contig9197.mrna1/Pepsico1_Contig20045.mrna1/Pepsico1_Contig10389.mrna1	3
GO:0030695	GTPase regulator activity	3/260	195/42294	0.1193	0.256284	0.172508	Pepsico2_Contig2586.mrna2/Pepsico1_Contig19600.mrna1/Pepsico1_Contig10942.mrna1	3
GO:0004725	protein tyrosine phosphatase activity	1/260	21/42294	0.121488	0.256696	0.172785	Pepsico1_Contig3842.mrna2	1
GO:0015166	polyol transmembrane transporter activity	1/260	21/42294	0.121488	0.256696	0.172785	Pepsico2_Contig13862.mrna1	1
GO:0015791	polyol transport	1/260	21/42294	0.121488	0.256696	0.172785	Pepsico2_Contig13862.mrna1	1
GO:0035335	peptidyl-tyrosine dephosphorylation	1/260	21/42294	0.121488	0.256696	0.172785	Pepsico1_Contig3842.mrna2	1
GO:0043618	regulation of transcription from RNA polymerase II promoter in response to stress	1/260	21/42294	0.121488	0.256696	0.172785	Pepsico2_Contig124.mrna1	1
GO:0043620	regulation of DNA-templated transcription in response to stress	1/260	21/42294	0.121488	0.256696	0.172785	Pepsico2_Contig124.mrna1	1
GO:1902175	regulation of oxidative stress-induced intrinsic apoptotic signaling pathway	1/260	21/42294	0.121488	0.256696	0.172785	Pepsico1_Contig36630.mrna1	1
GO:1903201	regulation of oxidative stress-induced cell death	1/260	21/42294	0.121488	0.256696	0.172785	Pepsico1_Contig36630.mrna1	1
GO:0055081	anion homeostasis	3/260	199/42294	0.124677	0.262896	0.176958	Pepsico1_Contig4442.mrna1/Pepsico1_Contig2708.mrna2/Pepsico2_Contig19289.mrna2	3
GO:0006623	protein targeting to vacuole	3/260	200/42294	0.126035	0.26485	0.178273	Pepsico2_Contig18971.mrna2/Pepsico2_Contig5406.mrna2/Pepsico1_Contig32236.mrna2	3
GO:0001709	cell fate determination	1/260	22/42294	0.126891	0.26485	0.178273	Pepsico2_Contig7895.mrna1	1
GO:0007219	Notch signaling pathway	1/260	22/42294	0.126891	0.26485	0.178273	Pepsico1_Contig36630.mrna1	1
GO:0051100	negative regulation of binding	1/260	22/42294	0.126891	0.26485	0.178273	Pepsico1_Contig36630.mrna1	1
GO:0051219	phosphoprotein binding	1/260	22/42294	0.126891	0.26485	0.178273	Pepsico1_Contig36630.mrna1	1
GO:0005746	mitochondrial respirasome	3/260	201/42294	0.127398	0.265371	0.178624	Pepsico2_Contig2420.mrna1/Pepsico1_Contig3980.mrna3/Pepsico1_Contig8378.mrna2	3
GO:0044786	cell cycle DNA replication	2/260	102/42294	0.130342	0.270953	0.182381	Pepsico2_Contig2246.mrna2/Pepsico1_Contig4198.mrna1	2
GO:0042127	regulation of cell population proliferation	5/260	434/42294	0.130749	0.271252	0.182583	Pepsico2_Contig20811.mrna1/Pepsico1_Contig16691.mrna1/Pepsico1_Contig18820.mrna1/Pepsico1_Contig30317.mrna1/Pepsico2_Contig14141.mrna2	5
GO:0032876	negative regulation of DNA endoreduplication	1/260	23/42294	0.132261	0.273837	0.184323	Pepsico1_Contig36630.mrna1	1
GO:0070469	respirasome	3/260	205/42294	0.132904	0.274064	0.184476	Pepsico2_Contig2420.mrna1/Pepsico1_Contig3980.mrna3/Pepsico1_Contig8378.mrna2	3
GO:0098803	respiratory chain complex	3/260	205/42294	0.132904	0.274064	0.184476	Pepsico2_Contig2420.mrna1/Pepsico1_Contig3980.mrna3/Pepsico1_Contig8378.mrna2	3
GO:0031408	oxylipin biosynthetic process	2/260	105/42294	0.136569	0.281058	0.189184	Pepsico1_Contig24999.mrna2/Pepsico1_Contig14170.mrna2	2
GO:0031425	chloroplast RNA processing	1/260	24/42294	0.137599	0.282613	0.19023	Pepsico2_Contig13439.mrna2	1
GO:0008422	beta-glucosidase activity	3/260	209/42294	0.138491	0.283095	0.190555	Pepsico1_Contig33959.mrna2/Pepsico2_Contig3856.mrna1/Pepsico1_Contig27457.mrna2	3
GO:0006119	oxidative phosphorylation	2/260	106/42294	0.138659	0.283095	0.190555	Pepsico2_Contig18692.mrna2/Pepsico2_Contig17597.mrna2	2
GO:0042773	ATP synthesis coupled electron transport	2/260	106/42294	0.138659	0.283095	0.190555	Pepsico2_Contig18692.mrna2/Pepsico2_Contig17597.mrna2	2
GO:0031407	oxylipin metabolic process	2/260	107/42294	0.140756	0.286808	0.193054	Pepsico1_Contig24999.mrna2/Pepsico1_Contig14170.mrna2	2
GO:0048581	negative regulation of post-embryonic development	5/260	449/42294	0.144572	0.293447	0.197522	Pepsico2_Contig20811.mrna1/Pepsico1_Contig16691.mrna1/Pepsico1_Contig35845.mrna2/Pepsico2_Contig21245.mrna1/Pepsico1_Contig36419.mrna2	5
GO:0044403	symbiotic process	4/260	328/42294	0.144585	0.293447	0.197522	Pepsico1_Contig7622.mrna2/Pepsico1_Contig8355.mrna1/Pepsico1_Contig23394.mrna1/Pepsico1_Contig12555.mrna1	4
GO:0019682	glyceraldehyde-3-phosphate metabolic process	2/260	109/42294	0.144971	0.293652	0.19766	Pepsico1_Contig33148.mrna1/Pepsico2_Contig7641.mrna1	2
GO:0048699	generation of neurons	3/260	214/42294	0.145584	0.294315	0.198107	Pepsico1_Contig33959.mrna2/Pepsico2_Contig3856.mrna1/Pepsico1_Contig27457.mrna2	3
GO:0001676	long-chain fatty acid metabolic process	2/260	110/42294	0.147088	0.295474	0.198887	Pepsico1_Contig4133.mrna1/Pepsico1_Contig6271.mrna3	2
GO:0002761	regulation of myeloid leukocyte differentiation	1/260	26/42294	0.148175	0.295474	0.198887	Pepsico1_Contig36630.mrna1	1
GO:0033178	proton-transporting two-sector ATPase complex, catalytic domain	1/260	26/42294	0.148175	0.295474	0.198887	Pepsico1_Contig1986.mrna3	1
GO:0042753	positive regulation of circadian rhythm	1/260	26/42294	0.148175	0.295474	0.198887	Pepsico2_Contig4588.mrna1	1
GO:0051574	positive regulation of histone H3-K9 methylation	1/260	26/42294	0.148175	0.295474	0.198887	Pepsico2_Contig10032.mrna1	1
GO:1900111	positive regulation of histone H3-K9 dimethylation	1/260	26/42294	0.148175	0.295474	0.198887	Pepsico2_Contig10032.mrna1	1
GO:1902105	regulation of leukocyte differentiation	1/260	26/42294	0.148175	0.295474	0.198887	Pepsico1_Contig36630.mrna1	1
GO:0009060	aerobic respiration	3/260	216/42294	0.148455	0.295474	0.198887	Pepsico2_Contig2420.mrna1/Pepsico1_Contig3980.mrna3/Pepsico2_Contig7955.mrna3	3
GO:0022008	neurogenesis	3/260	219/42294	0.152795	0.303525	0.204306	Pepsico1_Contig33959.mrna2/Pepsico2_Contig3856.mrna1/Pepsico1_Contig27457.mrna2	3
GO:2001242	regulation of intrinsic apoptotic signaling pathway	1/260	27/42294	0.153415	0.30417	0.20474	Pepsico1_Contig36630.mrna1	1
GO:0000287	magnesium ion binding	2/260	114/42294	0.155619	0.307947	0.207283	Pepsico1_Contig4133.mrna1/Pepsico1_Contig6271.mrna3	2
GO:0005753	mitochondrial proton-transporting ATP synthase complex	1/260	28/42294	0.158623	0.312728	0.2105	Pepsico1_Contig1986.mrna3	1
GO:0042744	hydrogen peroxide catabolic process	3/260	223/42294	0.158643	0.312728	0.2105	Pepsico2_Contig18034.mrna1/Pepsico1_Contig9512.mrna2/Pepsico1_Contig20817.mrna2	3
GO:0006413	translational initiation	3/260	224/42294	0.160116	0.315027	0.212048	Pepsico2_Contig9197.mrna1/Pepsico1_Contig20045.mrna1/Pepsico1_Contig10389.mrna1	3
GO:0001889	liver development	1/260	29/42294	0.163798	0.321657	0.216511	Pepsico2_Contig19739.mrna2	1
GO:0000819	sister chromatid segregation	3/260	227/42294	0.164559	0.322536	0.217103	Pepsico2_Contig3667.mrna3/Pepsico1_Contig36630.mrna1/Pepsico2_Contig7587.mrna1	3
GO:0016209	antioxidant activity	4/260	348/42294	0.167646	0.327877	0.220698	Pepsico2_Contig4626.mrna1/Pepsico2_Contig18034.mrna1/Pepsico1_Contig9512.mrna2/Pepsico1_Contig20817.mrna2	4
GO:0016614	oxidoreductase activity, acting on CH-OH group of donors	5/260	473/42294	0.167922	0.327877	0.220698	Pepsico2_Contig7955.mrna3/Pepsico1_Contig7622.mrna2/Pepsico1_Contig8355.mrna1/Pepsico1_Contig23394.mrna1/Pepsico1_Contig12555.mrna1	5
GO:0009734	auxin-activated signaling pathway	3/260	231/42294	0.17054	0.33236	0.223715	Pepsico1_Contig4442.mrna1/Pepsico1_Contig2708.mrna2/Pepsico2_Contig19289.mrna2	3
GO:0006874	cellular calcium ion homeostasis	2/260	122/42294	0.172948	0.336414	0.226444	Pepsico1_Contig4133.mrna1/Pepsico1_Contig6271.mrna3	2
GO:0098869	cellular oxidant detoxification	4/260	353/42294	0.173607	0.337059	0.226878	Pepsico2_Contig4626.mrna1/Pepsico2_Contig18034.mrna1/Pepsico1_Contig9512.mrna2/Pepsico1_Contig20817.mrna2	4
GO:0009809	lignin biosynthetic process	2/260	123/42294	0.175136	0.339387	0.228445	Pepsico1_Contig24999.mrna2/Pepsico1_Contig14170.mrna2	2
GO:1990748	cellular detoxification	4/260	355/42294	0.176011	0.340442	0.229156	Pepsico2_Contig4626.mrna1/Pepsico2_Contig18034.mrna1/Pepsico1_Contig9512.mrna2/Pepsico1_Contig20817.mrna2	4
GO:0060147	regulation of posttranscriptional gene silencing	2/260	124/42294	0.177328	0.341706	0.230006	Pepsico2_Contig3882.mrna1/Pepsico1_Contig33457.mrna1	2
GO:0080188	gene silencing by RNA-directed DNA methylation	2/260	124/42294	0.177328	0.341706	0.230006	Pepsico2_Contig3882.mrna1/Pepsico1_Contig33457.mrna1	2
GO:0061008	hepaticobiliary system development	1/260	32/42294	0.179136	0.343561	0.231255	Pepsico2_Contig19739.mrna2	1
GO:0022904	respiratory electron transport chain	2/260	125/42294	0.179525	0.343561	0.231255	Pepsico2_Contig18692.mrna2/Pepsico2_Contig17597.mrna2	2
GO:0072665	protein localization to vacuole	3/260	237/42294	0.179626	0.343561	0.231255	Pepsico2_Contig18971.mrna2/Pepsico2_Contig5406.mrna2/Pepsico1_Contig32236.mrna2	3
GO:0072666	establishment of protein localization to vacuole	3/260	237/42294	0.179626	0.343561	0.231255	Pepsico2_Contig18971.mrna2/Pepsico2_Contig5406.mrna2/Pepsico1_Contig32236.mrna2	3
GO:0042743	hydrogen peroxide metabolic process	3/260	238/42294	0.181154	0.345839	0.232788	Pepsico2_Contig18034.mrna1/Pepsico1_Contig9512.mrna2/Pepsico1_Contig20817.mrna2	3
GO:0006633	fatty acid biosynthetic process	4/260	360/42294	0.182072	0.346948	0.233534	Pepsico1_Contig4133.mrna1/Pepsico1_Contig6271.mrna3/Pepsico1_Contig24999.mrna2/Pepsico1_Contig14170.mrna2	4
GO:0016482	cytosolic transport	3/260	239/42294	0.182684	0.347472	0.233887	Pepsico2_Contig18971.mrna2/Pepsico2_Contig5406.mrna2/Pepsico1_Contig32236.mrna2	3
GO:0044419	interspecies interaction between organisms	4/260	361/42294	0.183292	0.347757	0.234079	Pepsico1_Contig7622.mrna2/Pepsico1_Contig8355.mrna1/Pepsico1_Contig23394.mrna1/Pepsico1_Contig12555.mrna1	4
GO:0010594	regulation of endothelial cell migration	1/260	33/42294	0.184186	0.347757	0.234079	Pepsico1_Contig36630.mrna1	1
GO:0010632	regulation of epithelial cell migration	1/260	33/42294	0.184186	0.347757	0.234079	Pepsico1_Contig36630.mrna1	1
GO:0016752	sinapoyltransferase activity	1/260	33/42294	0.184186	0.347757	0.234079	Pepsico2_Contig15035.mrna1	1
GO:0016859	cis-trans isomerase activity	2/260	129/42294	0.188353	0.352703	0.237409	Pepsico1_Contig14255.mrna2/Pepsico1_Contig27033.mrna2	2
GO:0003712	transcription coregulator activity	3/260	243/42294	0.188841	0.352703	0.237409	Pepsico2_Contig3882.mrna1/Pepsico1_Contig33457.mrna1/Pepsico2_Contig19739.mrna2	3
GO:0000418	RNA polymerase IV complex	1/260	34/42294	0.189205	0.352703	0.237409	Pepsico2_Contig15188.mrna1	1
GO:0001568	blood vessel development	1/260	34/42294	0.189205	0.352703	0.237409	Pepsico1_Contig36630.mrna1	1
GO:0001944	vasculature development	1/260	34/42294	0.189205	0.352703	0.237409	Pepsico1_Contig36630.mrna1	1
GO:0048514	blood vessel morphogenesis	1/260	34/42294	0.189205	0.352703	0.237409	Pepsico1_Contig36630.mrna1	1
GO:1903533	regulation of protein targeting	1/260	34/42294	0.189205	0.352703	0.237409	Pepsico1_Contig36630.mrna1	1
GO:0017016	Ras GTPase binding	3/260	245/42294	0.19194	0.356509	0.239971	Pepsico2_Contig2586.mrna2/Pepsico1_Contig19600.mrna1/Pepsico1_Contig10942.mrna1	3
GO:0031267	small GTPase binding	3/260	245/42294	0.19194	0.356509	0.239971	Pepsico2_Contig2586.mrna2/Pepsico1_Contig19600.mrna1/Pepsico1_Contig10942.mrna1	3
GO:0003690	double-stranded DNA binding	5/260	498/42294	0.1937	0.358752	0.24148	Pepsico1_Contig35845.mrna2/Pepsico2_Contig21245.mrna1/Pepsico1_Contig36419.mrna2/Pepsico2_Contig5068.mrna1/Pepsico1_Contig8145.mrna1	5
GO:0006012	galactose metabolic process	1/260	35/42294	0.194194	0.358752	0.24148	Pepsico1_Contig4578.mrna1	1
GO:0051315	attachment of mitotic spindle microtubules to kinetochore	1/260	35/42294	0.194194	0.358752	0.24148	Pepsico2_Contig3667.mrna3	1
GO:0009086	methionine biosynthetic process	2/260	133/42294	0.197239	0.362702	0.244139	Pepsico2_Contig9241.mrna2/Pepsico1_Contig5021.mrna1	2
GO:0051865	protein autoubiquitination	2/260	133/42294	0.197239	0.362702	0.244139	Pepsico2_Contig18001.mrna1/Pepsico1_Contig56.mrna1	2
GO:0044455	obsolete mitochondrial membrane part	4/260	373/42294	0.198142	0.362702	0.244139	Pepsico1_Contig1986.mrna3/Pepsico2_Contig2420.mrna1/Pepsico1_Contig3980.mrna3/Pepsico1_Contig8378.mrna2	4
GO:0030323	respiratory tube development	1/260	36/42294	0.199151	0.362702	0.244139	Pepsico1_Contig36630.mrna1	1
GO:0030324	lung development	1/260	36/42294	0.199151	0.362702	0.244139	Pepsico1_Contig36630.mrna1	1
GO:0043966	histone H3 acetylation	1/260	36/42294	0.199151	0.362702	0.244139	Pepsico2_Contig19739.mrna2	1
GO:0048578	positive regulation of long-day photoperiodism, flowering	1/260	36/42294	0.199151	0.362702	0.244139	Pepsico2_Contig4940.mrna2	1
GO:0060541	respiratory system development	1/260	36/42294	0.199151	0.362702	0.244139	Pepsico1_Contig36630.mrna1	1
GO:0043087	regulation of GTPase activity	3/260	251/42294	0.201311	0.365988	0.246351	Pepsico2_Contig2586.mrna2/Pepsico1_Contig19600.mrna1/Pepsico1_Contig10942.mrna1	3
GO:1901568	fatty acid derivative metabolic process	2/260	136/42294	0.203937	0.366487	0.246686	Pepsico1_Contig4133.mrna1/Pepsico1_Contig6271.mrna3	2
GO:0001671	ATPase activator activity	1/260	37/42294	0.204079	0.366487	0.246686	Pepsico2_Contig7587.mrna1	1
GO:0032781	positive regulation of ATPase activity	1/260	37/42294	0.204079	0.366487	0.246686	Pepsico2_Contig7587.mrna1	1
GO:0043523	regulation of neuron apoptotic process	1/260	37/42294	0.204079	0.366487	0.246686	Pepsico1_Contig36630.mrna1	1
GO:0045637	regulation of myeloid cell differentiation	1/260	37/42294	0.204079	0.366487	0.246686	Pepsico1_Contig36630.mrna1	1
GO:0048732	gland development	1/260	37/42294	0.204079	0.366487	0.246686	Pepsico2_Contig19739.mrna2	1
GO:1901214	regulation of neuron death	1/260	37/42294	0.204079	0.366487	0.246686	Pepsico1_Contig36630.mrna1	1
GO:0008134	transcription factor binding	4/260	378/42294	0.204436	0.366489	0.246688	Pepsico2_Contig3882.mrna1/Pepsico1_Contig33457.mrna1/Pepsico2_Contig4588.mrna1/Pepsico2_Contig19739.mrna2	4
GO:0071011	precatalytic spliceosome	2/260	138/42294	0.208416	0.371392	0.249988	Pepsico2_Contig3882.mrna1/Pepsico1_Contig33457.mrna1	2
GO:0001927	exocyst assembly	1/260	38/42294	0.208976	0.371392	0.249988	Pepsico1_Contig25912.mrna3	1
GO:0005345	purine nucleobase transmembrane transporter activity	1/260	38/42294	0.208976	0.371392	0.249988	Pepsico2_Contig1052.mrna1	1
GO:0006863	purine nucleobase transport	1/260	38/42294	0.208976	0.371392	0.249988	Pepsico2_Contig1052.mrna1	1
GO:1904823	purine nucleobase transmembrane transport	1/260	38/42294	0.208976	0.371392	0.249988	Pepsico2_Contig1052.mrna1	1
GO:0055074	calcium ion homeostasis	2/260	139/42294	0.21066	0.373096	0.251135	Pepsico1_Contig4133.mrna1/Pepsico1_Contig6271.mrna3	2
GO:0055088	lipid homeostasis	2/260	139/42294	0.21066	0.373096	0.251135	Pepsico1_Contig4133.mrna1/Pepsico1_Contig6271.mrna3	2
GO:0098798	mitochondrial protein complex	4/260	385/42294	0.213344	0.37588	0.253009	Pepsico1_Contig1986.mrna3/Pepsico2_Contig2420.mrna1/Pepsico1_Contig3980.mrna3/Pepsico1_Contig8378.mrna2	4
GO:0015205	nucleobase transmembrane transporter activity	1/260	39/42294	0.213843	0.37588	0.253009	Pepsico2_Contig1052.mrna1	1
GO:0015851	nucleobase transport	1/260	39/42294	0.213843	0.37588	0.253009	Pepsico2_Contig1052.mrna1	1
GO:0060590	ATPase regulator activity	1/260	39/42294	0.213843	0.37588	0.253009	Pepsico2_Contig7587.mrna1	1
GO:0000070	mitotic sister chromatid segregation	2/260	141/42294	0.215154	0.37588	0.253009	Pepsico2_Contig3667.mrna3/Pepsico2_Contig7587.mrna1	2
GO:0003756	protein disulfide isomerase activity	2/260	141/42294	0.215154	0.37588	0.253009	Pepsico2_Contig14975.mrna3/Pepsico2_Contig14563.mrna1	2
GO:0016864	intramolecular oxidoreductase activity, transposing S-S bonds	2/260	141/42294	0.215154	0.37588	0.253009	Pepsico2_Contig14975.mrna3/Pepsico2_Contig14563.mrna1	2
GO:0090575	RNA polymerase II transcription regulator complex	2/260	141/42294	0.215154	0.37588	0.253009	Pepsico2_Contig4940.mrna2/Pepsico2_Contig19739.mrna2	2
GO:2000242	negative regulation of reproductive process	3/260	261/42294	0.21716	0.378742	0.254935	Pepsico1_Contig35845.mrna2/Pepsico2_Contig21245.mrna1/Pepsico1_Contig36419.mrna2	3
GO:0010099	regulation of photomorphogenesis	1/260	40/42294	0.21868	0.380105	0.255853	Pepsico2_Contig14141.mrna2	1
GO:1903706	regulation of hemopoiesis	1/260	40/42294	0.21868	0.380105	0.255853	Pepsico1_Contig36630.mrna1	1
GO:0046658	anchored component of plasma membrane	3/260	263/42294	0.220361	0.38238	0.257384	Pepsico2_Contig6311.mrna1/Pepsico2_Contig1062.mrna2/Pepsico1_Contig6580.mrna2	3
GO:1901618	organic hydroxy compound transmembrane transporter activity	1/260	41/42294	0.223488	0.386792	0.260354	Pepsico2_Contig13862.mrna1	1
GO:0097237	cellular response to toxic substance	4/260	393/42294	0.223655	0.386792	0.260354	Pepsico2_Contig4626.mrna1/Pepsico2_Contig18034.mrna1/Pepsico1_Contig9512.mrna2/Pepsico1_Contig20817.mrna2	4
GO:0015926	glucosidase activity	3/260	266/42294	0.22518	0.388125	0.261251	Pepsico1_Contig33959.mrna2/Pepsico2_Contig3856.mrna1/Pepsico1_Contig27457.mrna2	3
GO:0017001	antibiotic catabolic process	3/260	266/42294	0.22518	0.388125	0.261251	Pepsico2_Contig18034.mrna1/Pepsico1_Contig9512.mrna2/Pepsico1_Contig20817.mrna2	3
GO:0006555	methionine metabolic process	2/260	149/42294	0.233211	0.401294	0.270115	Pepsico2_Contig9241.mrna2/Pepsico1_Contig5021.mrna1	2
GO:1990204	oxidoreductase complex	3/260	272/42294	0.23488	0.403491	0.271595	Pepsico2_Contig2420.mrna1/Pepsico1_Contig3980.mrna3/Pepsico1_Contig8378.mrna2	3
GO:0005770	late endosome	3/260	276/42294	0.241387	0.41329	0.27819	Pepsico2_Contig18971.mrna2/Pepsico2_Contig5406.mrna2/Pepsico1_Contig32236.mrna2	3
GO:0010102	lateral root morphogenesis	3/260	276/42294	0.241387	0.41329	0.27819	Pepsico2_Contig6782.mrna2/Pepsico1_Contig32336.mrna1/Pepsico1_Contig34841.mrna1	3
GO:0006999	nuclear pore organization	1/260	45/42294	0.242426	0.413692	0.278461	Pepsico2_Contig3667.mrna3	1
GO:1900409	positive regulation of cellular response to oxidative stress	1/260	45/42294	0.242426	0.413692	0.278461	Pepsico1_Contig36630.mrna1	1
GO:0010101	post-embryonic root morphogenesis	3/260	278/42294	0.244652	0.416799	0.280552	Pepsico2_Contig6782.mrna2/Pepsico1_Contig32336.mrna1/Pepsico1_Contig34841.mrna1	3
GO:0008202	steroid metabolic process	3/260	282/42294	0.251203	0.427252	0.287588	Pepsico1_Contig33959.mrna2/Pepsico2_Contig3856.mrna1/Pepsico1_Contig27457.mrna2	3
GO:0031080	nuclear pore outer ring	1/260	47/42294	0.251721	0.427428	0.287707	Pepsico2_Contig3667.mrna3	1
GO:0000097	sulfur amino acid biosynthetic process	2/260	158/42294	0.253625	0.427836	0.287981	Pepsico2_Contig9241.mrna2/Pepsico1_Contig5021.mrna1	2
GO:0044438	obsolete microbody part	2/260	158/42294	0.253625	0.427836	0.287981	Pepsico1_Contig4133.mrna1/Pepsico1_Contig6271.mrna3	2
GO:0044439	obsolete peroxisomal part	2/260	158/42294	0.253625	0.427836	0.287981	Pepsico1_Contig4133.mrna1/Pepsico1_Contig6271.mrna3	2
GO:0072503	cellular divalent inorganic cation homeostasis	2/260	158/42294	0.253625	0.427836	0.287981	Pepsico1_Contig4133.mrna1/Pepsico1_Contig6271.mrna3	2
GO:0051187	obsolete cofactor catabolic process	3/260	284/42294	0.254488	0.428564	0.288471	Pepsico2_Contig18034.mrna1/Pepsico1_Contig9512.mrna2/Pepsico1_Contig20817.mrna2	3
GO:0032535	regulation of cellular component size	4/260	417/42294	0.255306	0.428564	0.288471	Pepsico1_Contig36139.mrna3/Pepsico1_Contig32131.mrna3/Pepsico1_Contig37292.mrna1/Pepsico1_Contig36916.mrna1	4
GO:0098754	detoxification	4/260	417/42294	0.255306	0.428564	0.288471	Pepsico2_Contig4626.mrna1/Pepsico2_Contig18034.mrna1/Pepsico1_Contig9512.mrna2/Pepsico1_Contig20817.mrna2	4
GO:0071365	cellular response to auxin stimulus	3/260	287/42294	0.259427	0.434773	0.29265	Pepsico1_Contig4442.mrna1/Pepsico1_Contig2708.mrna2/Pepsico2_Contig19289.mrna2	3
GO:0010721	negative regulation of cell development	1/260	49/42294	0.260903	0.435827	0.29336	Pepsico1_Contig36630.mrna1	1
GO:0051601	exocyst localization	1/260	49/42294	0.260903	0.435827	0.29336	Pepsico1_Contig25912.mrna3	1
GO:0009269	response to desiccation	1/260	50/42294	0.265452	0.442707	0.297991	Pepsico1_Contig4578.mrna1	1
GO:2000280	regulation of root development	3/260	291/42294	0.266032	0.442956	0.298159	Pepsico2_Contig6782.mrna2/Pepsico1_Contig32336.mrna1/Pepsico1_Contig34841.mrna1	3
GO:0001228	DNA-binding transcription activator activity, RNA polymerase II-specific	2/260	165/42294	0.269533	0.44806	0.301594	Pepsico2_Contig5068.mrna1/Pepsico1_Contig8145.mrna1	2
GO:0016812	hydrolase activity, acting on carbon-nitrogen (but not peptide) bonds, in cyclic amides	1/260	51/42294	0.269973	0.448068	0.3016	Pepsico1_Contig3075.mrna2	1
GO:0006839	mitochondrial transport	3/260	295/42294	0.272657	0.451795	0.304108	Pepsico2_Contig1235.mrna2/Pepsico1_Contig12178.mrna1/Pepsico1_Contig22469.mrna1	3
GO:0030855	epithelial cell differentiation	1/260	52/42294	0.274466	0.452606	0.304654	Pepsico2_Contig19739.mrna2	1
GO:0080092	regulation of pollen tube growth	1/260	52/42294	0.274466	0.452606	0.304654	Pepsico2_Contig4626.mrna1	1
GO:1900109	regulation of histone H3-K9 dimethylation	1/260	52/42294	0.274466	0.452606	0.304654	Pepsico2_Contig10032.mrna1	1
GO:1902884	positive regulation of response to oxidative stress	1/260	53/42294	0.278932	0.459234	0.309115	Pepsico1_Contig36630.mrna1	1
GO:0055029	nuclear DNA-directed RNA polymerase complex	3/260	301/42294	0.282628	0.462105	0.311048	Pepsico2_Contig4940.mrna2/Pepsico2_Contig15188.mrna1/Pepsico2_Contig19739.mrna2	3
GO:0000419	RNA polymerase V complex	1/260	54/42294	0.28337	0.462105	0.311048	Pepsico2_Contig15188.mrna1	1
GO:0005669	transcription factor TFIID complex	1/260	54/42294	0.28337	0.462105	0.311048	Pepsico2_Contig19739.mrna2	1
GO:0008466	glycogenin glucosyltransferase activity	1/260	54/42294	0.28337	0.462105	0.311048	Pepsico1_Contig4578.mrna1	1
GO:0008608	attachment of spindle microtubules to kinetochore	1/260	54/42294	0.28337	0.462105	0.311048	Pepsico2_Contig3667.mrna3	1
GO:0032922	circadian regulation of gene expression	1/260	54/42294	0.28337	0.462105	0.311048	Pepsico2_Contig10032.mrna1	1
GO:0098813	nuclear chromosome segregation	3/260	302/42294	0.284293	0.462875	0.311566	Pepsico2_Contig3667.mrna3/Pepsico1_Contig36630.mrna1/Pepsico2_Contig7587.mrna1	3
GO:0006465	signal peptide processing	1/260	56/42294	0.292165	0.470493	0.316694	Pepsico1_Contig1897.mrna1	1
GO:0032875	regulation of DNA endoreduplication	1/260	56/42294	0.292165	0.470493	0.316694	Pepsico1_Contig36630.mrna1	1
GO:0043065	positive regulation of apoptotic process	1/260	56/42294	0.292165	0.470493	0.316694	Pepsico1_Contig36630.mrna1	1
GO:0061087	positive regulation of histone H3-K27 methylation	1/260	56/42294	0.292165	0.470493	0.316694	Pepsico2_Contig10032.mrna1	1
GO:0072530	purine-containing compound transmembrane transport	1/260	56/42294	0.292165	0.470493	0.316694	Pepsico2_Contig1052.mrna1	1
GO:0009067	aspartate family amino acid biosynthetic process	2/260	175/42294	0.292239	0.470493	0.316694	Pepsico2_Contig9241.mrna2/Pepsico1_Contig5021.mrna1	2
GO:0052689	carboxylic ester hydrolase activity	2/260	175/42294	0.292239	0.470493	0.316694	Pepsico1_Contig33148.mrna1/Pepsico2_Contig7641.mrna1	2
GO:0007399	nervous system development	3/260	307/42294	0.292629	0.470493	0.316694	Pepsico1_Contig33959.mrna2/Pepsico2_Contig3856.mrna1/Pepsico1_Contig27457.mrna2	3
GO:0009247	glycolipid biosynthetic process	2/260	176/42294	0.294506	0.472772	0.318228	Pepsico1_Contig24999.mrna2/Pepsico1_Contig14170.mrna2	2
GO:0097525	spliceosomal snRNP complex	2/260	179/42294	0.3013	0.482925	0.325062	Pepsico2_Contig3882.mrna1/Pepsico1_Contig33457.mrna1	2
GO:1900407	regulation of cellular response to oxidative stress	1/260	59/42294	0.305157	0.487588	0.328201	Pepsico1_Contig36630.mrna1	1
GO:2001233	regulation of apoptotic signaling pathway	1/260	59/42294	0.305157	0.487588	0.328201	Pepsico1_Contig36630.mrna1	1
GO:0016514	SWI/SNF complex	1/260	60/42294	0.309434	0.49213	0.331258	Pepsico2_Contig6061.mrna1	1
GO:0051290	protein heterotetramerization	1/260	60/42294	0.309434	0.49213	0.331258	Pepsico1_Contig6900.mrna1	1
GO:0051570	regulation of histone H3-K9 methylation	1/260	60/42294	0.309434	0.49213	0.331258	Pepsico2_Contig10032.mrna1	1
GO:0005938	cell cortex	4/260	460/42294	0.313919	0.498491	0.33554	Pepsico1_Contig25912.mrna3/Pepsico1_Contig4442.mrna1/Pepsico1_Contig2708.mrna2/Pepsico2_Contig19289.mrna2	4
GO:0005978	glycogen biosynthetic process	1/260	62/42294	0.317911	0.501733	0.337722	Pepsico1_Contig4578.mrna1	1
GO:0030261	chromosome condensation	1/260	62/42294	0.317911	0.501733	0.337722	Pepsico2_Contig7587.mrna1	1
GO:0034629	cellular protein-containing complex localization	1/260	62/42294	0.317911	0.501733	0.337722	Pepsico1_Contig25912.mrna3	1
GO:0043462	regulation of ATPase activity	1/260	62/42294	0.317911	0.501733	0.337722	Pepsico2_Contig7587.mrna1	1
GO:0009845	seed germination	4/260	464/42294	0.319449	0.503388	0.338836	Pepsico2_Contig3882.mrna1/Pepsico1_Contig33457.mrna1/Pepsico1_Contig18184.mrna1/Pepsico2_Contig20359.mrna1	4
GO:0000096	sulfur amino acid metabolic process	2/260	189/42294	0.323856	0.509554	0.342986	Pepsico2_Contig9241.mrna2/Pepsico1_Contig5021.mrna1	2
GO:0048573	photoperiodism, flowering	4/260	469/42294	0.326371	0.511603	0.344366	Pepsico1_Contig35845.mrna2/Pepsico2_Contig21245.mrna1/Pepsico1_Contig36419.mrna2/Pepsico2_Contig4588.mrna1	4
GO:1901699	cellular response to nitrogen compound	4/260	470/42294	0.327757	0.511603	0.344366	Pepsico1_Contig36139.mrna3/Pepsico1_Contig32131.mrna3/Pepsico1_Contig37292.mrna1/Pepsico1_Contig36916.mrna1	4
GO:0019898	extrinsic component of membrane	3/260	328/42294	0.327774	0.511603	0.344366	Pepsico2_Contig18971.mrna2/Pepsico2_Contig5406.mrna2/Pepsico1_Contig32236.mrna2	3
GO:0000038	very long-chain fatty acid metabolic process	1/260	65/42294	0.330431	0.511603	0.344366	Pepsico2_Contig3508.mrna2	1
GO:0007080	mitotic metaphase plate congression	1/260	65/42294	0.330431	0.511603	0.344366	Pepsico2_Contig3667.mrna3	1
GO:0042631	cellular response to water deprivation	1/260	65/42294	0.330431	0.511603	0.344366	Pepsico1_Contig4578.mrna1	1
GO:0051310	metaphase plate congression	1/260	65/42294	0.330431	0.511603	0.344366	Pepsico2_Contig3667.mrna3	1
GO:0071462	cellular response to water stimulus	1/260	65/42294	0.330431	0.511603	0.344366	Pepsico1_Contig4578.mrna1	1
GO:0005342	organic acid transmembrane transporter activity	3/260	330/42294	0.331125	0.511603	0.344366	Pepsico1_Contig4442.mrna1/Pepsico1_Contig2708.mrna2/Pepsico2_Contig19289.mrna2	3
GO:0046943	carboxylic acid transmembrane transporter activity	3/260	330/42294	0.331125	0.511603	0.344366	Pepsico1_Contig4442.mrna1/Pepsico1_Contig2708.mrna2/Pepsico2_Contig19289.mrna2	3
GO:1903825	organic acid transmembrane transport	3/260	330/42294	0.331125	0.511603	0.344366	Pepsico1_Contig4442.mrna1/Pepsico1_Contig2708.mrna2/Pepsico2_Contig19289.mrna2	3
GO:1905039	carboxylic acid transmembrane transport	3/260	330/42294	0.331125	0.511603	0.344366	Pepsico1_Contig4442.mrna1/Pepsico1_Contig2708.mrna2/Pepsico2_Contig19289.mrna2	3
GO:0007059	chromosome segregation	3/260	332/42294	0.334476	0.513815	0.345855	Pepsico2_Contig3667.mrna3/Pepsico1_Contig36630.mrna1/Pepsico2_Contig7587.mrna1	3
GO:0006904	vesicle docking involved in exocytosis	1/260	66/42294	0.334554	0.513815	0.345855	Pepsico1_Contig25912.mrna3	1
GO:0015850	organic hydroxy compound transport	1/260	66/42294	0.334554	0.513815	0.345855	Pepsico2_Contig13862.mrna1	1
GO:0034644	cellular response to UV	1/260	66/42294	0.334554	0.513815	0.345855	Pepsico1_Contig36630.mrna1	1
GO:0010051	xylem and phloem pattern formation	3/260	333/42294	0.336151	0.515498	0.346987	Pepsico2_Contig6782.mrna2/Pepsico1_Contig32336.mrna1/Pepsico1_Contig34841.mrna1	3
GO:0048285	organelle fission	4/260	477/42294	0.337467	0.516746	0.347828	Pepsico2_Contig3667.mrna3/Pepsico2_Contig7587.mrna1/Pepsico1_Contig29274.mrna3/Pepsico1_Contig17202.mrna3	4
GO:0045047	protein targeting to ER	1/260	67/42294	0.338651	0.517021	0.348012	Pepsico1_Contig1897.mrna1	1
GO:0072599	establishment of protein localization to endoplasmic reticulum	1/260	67/42294	0.338651	0.517021	0.348012	Pepsico1_Contig1897.mrna1	1
GO:0010087	phloem or xylem histogenesis	2/260	196/42294	0.339537	0.5171	0.348066	Pepsico2_Contig9241.mrna2/Pepsico1_Contig5021.mrna1	2
GO:0000082	G1/S transition of mitotic cell cycle	1/260	68/42294	0.342723	0.5171	0.348066	Pepsico2_Contig19739.mrna2	1
GO:0031398	positive regulation of protein ubiquitination	1/260	68/42294	0.342723	0.5171	0.348066	Pepsico1_Contig36630.mrna1	1
GO:0045259	proton-transporting ATP synthase complex	1/260	68/42294	0.342723	0.5171	0.348066	Pepsico1_Contig1986.mrna3	1
GO:0048587	regulation of short-day photoperiodism, flowering	1/260	68/42294	0.342723	0.5171	0.348066	Pepsico2_Contig10032.mrna1	1
GO:0051303	establishment of chromosome localization	1/260	68/42294	0.342723	0.5171	0.348066	Pepsico2_Contig3667.mrna3	1
GO:0140029	exocytic process	1/260	68/42294	0.342723	0.5171	0.348066	Pepsico1_Contig25912.mrna3	1
GO:1903322	positive regulation of protein modification by small protein conjugation or removal	1/260	68/42294	0.342723	0.5171	0.348066	Pepsico1_Contig36630.mrna1	1
GO:0090351	seedling development	4/260	482/42294	0.34441	0.518884	0.349267	Pepsico2_Contig3882.mrna1/Pepsico1_Contig33457.mrna1/Pepsico1_Contig18184.mrna1/Pepsico2_Contig20359.mrna1	4
GO:0072359	circulatory system development	1/260	69/42294	0.34677	0.521676	0.351146	Pepsico1_Contig36630.mrna1	1
GO:0009808	lignin metabolic process	2/260	200/42294	0.348448	0.522672	0.351817	Pepsico1_Contig24999.mrna2/Pepsico1_Contig14170.mrna2	2
GO:0140014	mitotic nuclear division	2/260	200/42294	0.348448	0.522672	0.351817	Pepsico2_Contig3667.mrna3/Pepsico2_Contig7587.mrna1	2
GO:0048471	perinuclear region of cytoplasm	2/260	201/42294	0.35067	0.524659	0.353154	Pepsico1_Contig36630.mrna1/Pepsico2_Contig19739.mrna2	2
GO:0070063	RNA polymerase binding	1/260	70/42294	0.350792	0.524659	0.353154	Pepsico2_Contig19739.mrna2	1
GO:0060627	regulation of vesicle-mediated transport	3/260	344/42294	0.354556	0.52875	0.355908	Pepsico2_Contig2586.mrna2/Pepsico1_Contig19600.mrna1/Pepsico1_Contig10942.mrna1	3
GO:0080167	response to karrikin	3/260	344/42294	0.354556	0.52875	0.355908	Pepsico1_Contig27635.mrna1/Pepsico1_Contig16853.mrna1/Pepsico2_Contig7110.mrna1	3
GO:0009410	response to xenobiotic stimulus	2/260	204/42294	0.357319	0.5321	0.358163	Pepsico1_Contig4133.mrna1/Pepsico1_Contig6271.mrna3	2
GO:0048024	regulation of mRNA splicing, via spliceosome	2/260	205/42294	0.35953	0.534619	0.359858	Pepsico1_Contig18184.mrna1/Pepsico2_Contig20359.mrna1	2
GO:0017038	protein import	4/260	494/42294	0.361083	0.536154	0.360892	Pepsico2_Contig1235.mrna2/Pepsico1_Contig12178.mrna1/Pepsico1_Contig22469.mrna1/Pepsico2_Contig13307.mrna1	4
GO:0043021	ribonucleoprotein complex binding	2/260	206/42294	0.361738	0.536352	0.361025	Pepsico2_Contig3882.mrna1/Pepsico1_Contig33457.mrna1	2
GO:0042277	peptide binding	3/260	349/42294	0.362903	0.537305	0.361666	Pepsico2_Contig6782.mrna2/Pepsico1_Contig32336.mrna1/Pepsico1_Contig34841.mrna1	3
GO:0016999	antibiotic metabolic process	4/260	497/42294	0.365251	0.540005	0.363484	Pepsico2_Contig7955.mrna3/Pepsico2_Contig18034.mrna1/Pepsico1_Contig9512.mrna2/Pepsico1_Contig20817.mrna2	4
GO:0016591	RNA polymerase II, holoenzyme	2/260	208/42294	0.366146	0.540551	0.363851	Pepsico2_Contig4940.mrna2/Pepsico2_Contig19739.mrna2	2
GO:0072507	divalent inorganic cation homeostasis	2/260	209/42294	0.368346	0.54302	0.365513	Pepsico1_Contig4133.mrna1/Pepsico1_Contig6271.mrna3	2
GO:0007034	vacuolar transport	3/260	355/42294	0.372897	0.548943	0.3695	Pepsico2_Contig18971.mrna2/Pepsico2_Contig5406.mrna2/Pepsico1_Contig32236.mrna2	3
GO:0010769	regulation of cell morphogenesis involved in differentiation	1/260	76/42294	0.374413	0.549602	0.369943	Pepsico2_Contig4626.mrna1	1
GO:0045824	negative regulation of innate immune response	1/260	76/42294	0.374413	0.549602	0.369943	Pepsico1_Contig36630.mrna1	1
GO:0060284	regulation of cell development	2/260	213/42294	0.377114	0.552778	0.372081	Pepsico1_Contig36630.mrna1/Pepsico2_Contig4626.mrna1	2
GO:0010183	pollen tube guidance	1/260	77/42294	0.378266	0.552891	0.372157	Pepsico2_Contig4626.mrna1	1
GO:0050918	positive chemotaxis	1/260	77/42294	0.378266	0.552891	0.372157	Pepsico2_Contig4626.mrna1	1
GO:0044272	sulfur compound biosynthetic process	3/260	359/42294	0.379544	0.553973	0.372885	Pepsico2_Contig19468.mrna1/Pepsico2_Contig9241.mrna2/Pepsico1_Contig5021.mrna1	3
GO:0031225	anchored component of membrane	3/260	360/42294	0.381204	0.555607	0.373985	Pepsico2_Contig6311.mrna1/Pepsico2_Contig1062.mrna2/Pepsico1_Contig6580.mrna2	3
GO:0000123	histone acetyltransferase complex	1/260	78/42294	0.382095	0.556118	0.374329	Pepsico2_Contig19739.mrna2	1
GO:0030532	small nuclear ribonucleoprotein complex	2/260	217/42294	0.385831	0.559284	0.37646	Pepsico2_Contig3882.mrna1/Pepsico1_Contig33457.mrna1	2
GO:0030334	regulation of cell migration	1/260	79/42294	0.3859	0.559284	0.37646	Pepsico1_Contig36630.mrna1	1
GO:0070972	protein localization to endoplasmic reticulum	1/260	79/42294	0.3859	0.559284	0.37646	Pepsico1_Contig1897.mrna1	1
GO:0051571	positive regulation of histone H3-K4 methylation	1/260	80/42294	0.389683	0.563093	0.379024	Pepsico2_Contig10032.mrna1	1
GO:0005667	transcription regulator complex	2/260	219/42294	0.39017	0.563093	0.379024	Pepsico2_Contig4940.mrna2/Pepsico2_Contig19739.mrna2	2
GO:0070417	cellular response to cold	2/260	219/42294	0.39017	0.563093	0.379024	Pepsico2_Contig10032.mrna1/Pepsico1_Contig4578.mrna1	2
GO:0120114	Sm-like protein family complex	2/260	220/42294	0.392335	0.565424	0.380593	Pepsico2_Contig3882.mrna1/Pepsico1_Contig33457.mrna1	2
GO:0051291	protein heterooligomerization	1/260	81/42294	0.393442	0.565435	0.380601	Pepsico1_Contig6900.mrna1	1
GO:0051569	regulation of histone H3-K4 methylation	1/260	81/42294	0.393442	0.565435	0.380601	Pepsico2_Contig10032.mrna1	1
GO:0040012	regulation of locomotion	1/260	82/42294	0.397178	0.567633	0.38208	Pepsico1_Contig36630.mrna1	1
GO:0044843	cell cycle G1/S phase transition	1/260	82/42294	0.397178	0.567633	0.38208	Pepsico2_Contig19739.mrna2	1
GO:0061085	regulation of histone H3-K27 methylation	1/260	82/42294	0.397178	0.567633	0.38208	Pepsico2_Contig10032.mrna1	1
GO:2000145	regulation of cell motility	1/260	82/42294	0.397178	0.567633	0.38208	Pepsico1_Contig36630.mrna1	1
GO:0031519	PcG protein complex	1/260	85/42294	0.408248	0.582646	0.392185	Pepsico2_Contig10032.mrna1	1
GO:0031396	regulation of protein ubiquitination	1/260	86/42294	0.411893	0.587034	0.395139	Pepsico1_Contig36630.mrna1	1
GO:0006310	DNA recombination	2/260	230/42294	0.413783	0.588911	0.396402	Pepsico2_Contig2246.mrna2/Pepsico1_Contig4198.mrna1	2
GO:0050684	regulation of mRNA processing	2/260	231/42294	0.415907	0.591117	0.397887	Pepsico1_Contig18184.mrna1/Pepsico2_Contig20359.mrna1	2
GO:0005684	U2-type spliceosomal complex	2/260	232/42294	0.418028	0.592494	0.398814	Pepsico2_Contig3882.mrna1/Pepsico1_Contig33457.mrna1	2
GO:0051098	regulation of binding	2/260	232/42294	0.418028	0.592494	0.398814	Pepsico1_Contig36630.mrna1/Pepsico2_Contig19739.mrna2	2
GO:0015849	organic acid transport	3/260	385/42294	0.422315	0.595826	0.401057	Pepsico1_Contig4442.mrna1/Pepsico1_Contig2708.mrna2/Pepsico2_Contig19289.mrna2	3
GO:0046942	carboxylic acid transport	3/260	385/42294	0.422315	0.595826	0.401057	Pepsico1_Contig4442.mrna1/Pepsico1_Contig2708.mrna2/Pepsico2_Contig19289.mrna2	3
GO:0031248	protein acetyltransferase complex	1/260	89/42294	0.422695	0.595826	0.401057	Pepsico2_Contig19739.mrna2	1
GO:1902493	acetyltransferase complex	1/260	89/42294	0.422695	0.595826	0.401057	Pepsico2_Contig19739.mrna2	1
GO:0015919	peroxisomal membrane transport	1/260	90/42294	0.426251	0.599198	0.403327	Pepsico2_Contig13307.mrna1	1
GO:0016558	protein import into peroxisome matrix	1/260	90/42294	0.426251	0.599198	0.403327	Pepsico2_Contig13307.mrna1	1
GO:0044772	mitotic cell cycle phase transition	1/260	91/42294	0.429786	0.602935	0.405843	Pepsico2_Contig19739.mrna2	1
GO:0016860	intramolecular oxidoreductase activity	2/260	238/42294	0.430668	0.602935	0.405843	Pepsico2_Contig14975.mrna3/Pepsico2_Contig14563.mrna1	2
GO:0019005	SCF ubiquitin ligase complex	2/260	238/42294	0.430668	0.602935	0.405843	Pepsico2_Contig17276.mrna2/Pepsico1_Contig36630.mrna1	2
GO:0050000	chromosome localization	1/260	92/42294	0.433299	0.605794	0.407767	Pepsico2_Contig3667.mrna3	1
GO:0010374	stomatal complex development	1/260	93/42294	0.43679	0.609021	0.409939	Pepsico1_Contig36630.mrna1	1
GO:0043410	positive regulation of MAPK cascade	1/260	93/42294	0.43679	0.609021	0.409939	Pepsico1_Contig36630.mrna1	1
GO:0019216	regulation of lipid metabolic process	2/260	242/42294	0.439014	0.611293	0.411468	Pepsico1_Contig4133.mrna1/Pepsico1_Contig6271.mrna3	2
GO:0051270	regulation of cellular component movement	1/260	94/42294	0.44026	0.6122	0.412079	Pepsico1_Contig36630.mrna1	1
GO:0009066	aspartate family amino acid metabolic process	2/260	244/42294	0.443162	0.614574	0.413677	Pepsico2_Contig9241.mrna2/Pepsico1_Contig5021.mrna1	2
GO:0071013	catalytic step 2 spliceosome	2/260	244/42294	0.443162	0.614574	0.413677	Pepsico2_Contig3882.mrna1/Pepsico1_Contig33457.mrna1	2
GO:0000794	condensed nuclear chromosome	1/260	96/42294	0.447136	0.619251	0.416825	Pepsico2_Contig7587.mrna1	1
GO:0048527	lateral root development	3/260	402/42294	0.449746	0.621459	0.418311	Pepsico2_Contig6782.mrna2/Pepsico1_Contig32336.mrna1/Pepsico1_Contig34841.mrna1	3
GO:0007062	sister chromatid cohesion	1/260	97/42294	0.450543	0.621459	0.418311	Pepsico1_Contig36630.mrna1	1
GO:0048278	vesicle docking	1/260	97/42294	0.450543	0.621459	0.418311	Pepsico1_Contig25912.mrna3	1
GO:0006305	DNA alkylation	2/260	249/42294	0.453458	0.62196	0.418649	Pepsico2_Contig3882.mrna1/Pepsico1_Contig33457.mrna1	2
GO:0006306	DNA methylation	2/260	249/42294	0.453458	0.62196	0.418649	Pepsico2_Contig3882.mrna1/Pepsico1_Contig33457.mrna1	2
GO:0005747	mitochondrial respiratory chain complex I	1/260	98/42294	0.453928	0.62196	0.418649	Pepsico1_Contig8378.mrna2	1
GO:0006367	transcription initiation from RNA polymerase II promoter	1/260	98/42294	0.453928	0.62196	0.418649	Pepsico2_Contig19739.mrna2	1
GO:0045271	respiratory chain complex I	1/260	98/42294	0.453928	0.62196	0.418649	Pepsico1_Contig8378.mrna2	1
GO:0010048	vernalization response	1/260	99/42294	0.457293	0.624078	0.420074	Pepsico2_Contig10032.mrna1	1
GO:0022406	membrane docking	1/260	99/42294	0.457293	0.624078	0.420074	Pepsico1_Contig25912.mrna3	1
GO:0140056	organelle localization by membrane tethering	1/260	99/42294	0.457293	0.624078	0.420074	Pepsico1_Contig25912.mrna3	1
GO:2000060	positive regulation of ubiquitin-dependent protein catabolic process	1/260	100/42294	0.460637	0.627809	0.422585	Pepsico1_Contig36630.mrna1	1
GO:0035239	tube morphogenesis	1/260	101/42294	0.463961	0.631502	0.425071	Pepsico1_Contig36630.mrna1	1
GO:0016579	protein deubiquitination	1/260	102/42294	0.467264	0.635158	0.427532	Pepsico2_Contig19739.mrna2	1
GO:0000462	maturation of SSU-rRNA from tricistronic rRNA transcript (SSU-rRNA, 5.8S rRNA, LSU-rRNA)	1/260	103/42294	0.470547	0.637096	0.428836	Pepsico2_Contig13680.mrna1	1
GO:0005765	lysosomal membrane	1/260	103/42294	0.470547	0.637096	0.428836	Pepsico2_Contig3667.mrna3	1
GO:0009813	flavonoid biosynthetic process	1/260	103/42294	0.470547	0.637096	0.428836	Pepsico2_Contig7895.mrna1	1
GO:0006081	cellular aldehyde metabolic process	2/260	259/42294	0.473718	0.638154	0.429549	Pepsico1_Contig33148.mrna1/Pepsico2_Contig7641.mrna1	2
GO:0010029	regulation of seed germination	2/260	259/42294	0.473718	0.638154	0.429549	Pepsico2_Contig20811.mrna1/Pepsico1_Contig16691.mrna1	2
GO:0044728	DNA methylation or demethylation	2/260	259/42294	0.473718	0.638154	0.429549	Pepsico2_Contig3882.mrna1/Pepsico1_Contig33457.mrna1	2
GO:0090406	pollen tube	1/260	104/42294	0.47381	0.638154	0.429549	Pepsico2_Contig13862.mrna1	1
GO:0009699	phenylpropanoid biosynthetic process	2/260	261/42294	0.477716	0.642575	0.432525	Pepsico1_Contig24999.mrna2/Pepsico1_Contig14170.mrna2	2
GO:0044770	cell cycle phase transition	1/260	106/42294	0.480275	0.644429	0.433772	Pepsico2_Contig19739.mrna2	1
GO:0033218	amide binding	3/260	422/42294	0.481323	0.644429	0.433772	Pepsico2_Contig6782.mrna2/Pepsico1_Contig32336.mrna1/Pepsico1_Contig34841.mrna1	3
GO:0003924	GTPase activity	2/260	263/42294	0.481696	0.644429	0.433772	Pepsico1_Contig29274.mrna3/Pepsico1_Contig17202.mrna3	2
GO:0043484	regulation of RNA splicing	2/260	263/42294	0.481696	0.644429	0.433772	Pepsico1_Contig18184.mrna1/Pepsico2_Contig20359.mrna1	2
GO:0015698	inorganic anion transport	3/260	423/42294	0.48288	0.644429	0.433772	Pepsico2_Contig6782.mrna2/Pepsico1_Contig32336.mrna1/Pepsico1_Contig34841.mrna1	3
GO:0004693	cyclin-dependent protein serine/threonine kinase activity	1/260	107/42294	0.483478	0.644429	0.433772	Pepsico2_Contig4940.mrna2	1
GO:0097472	cyclin-dependent protein kinase activity	1/260	107/42294	0.483478	0.644429	0.433772	Pepsico2_Contig4940.mrna2	1
GO:0006304	DNA modification	2/260	265/42294	0.485656	0.645659	0.434601	Pepsico2_Contig3882.mrna1/Pepsico1_Contig33457.mrna1	2
GO:0060968	regulation of gene silencing	2/260	265/42294	0.485656	0.645659	0.434601	Pepsico2_Contig3882.mrna1/Pepsico1_Contig33457.mrna1	2
GO:1900140	regulation of seedling development	2/260	266/42294	0.48763	0.647446	0.435803	Pepsico2_Contig20811.mrna1/Pepsico1_Contig16691.mrna1	2
GO:0000145	exocyst	1/260	109/42294	0.489825	0.648687	0.436639	Pepsico1_Contig25912.mrna3	1
GO:0031062	positive regulation of histone methylation	1/260	109/42294	0.489825	0.648687	0.436639	Pepsico2_Contig10032.mrna1	1
GO:0042737	drug catabolic process	3/260	430/42294	0.493715	0.652999	0.439541	Pepsico2_Contig18034.mrna1/Pepsico1_Contig9512.mrna2/Pepsico1_Contig20817.mrna2	3
GO:0035064	methylated histone binding	1/260	112/42294	0.4992	0.657717	0.442717	Pepsico2_Contig10032.mrna1	1
GO:0140034	methylation-dependent protein binding	1/260	112/42294	0.4992	0.657717	0.442717	Pepsico2_Contig10032.mrna1	1
GO:1903320	regulation of protein modification by small protein conjugation or removal	1/260	112/42294	0.4992	0.657717	0.442717	Pepsico1_Contig36630.mrna1	1
GO:0015985	energy coupled proton transport, down electrochemical gradient	1/260	113/42294	0.502287	0.659252	0.44375	Pepsico1_Contig1986.mrna3	1
GO:0015986	ATP synthesis coupled proton transport	1/260	113/42294	0.502287	0.659252	0.44375	Pepsico1_Contig1986.mrna3	1
GO:0030964	NADH dehydrogenase complex	1/260	113/42294	0.502287	0.659252	0.44375	Pepsico1_Contig8378.mrna2	1
GO:0005372	water transmembrane transporter activity	1/260	114/42294	0.505355	0.661591	0.445324	Pepsico1_Contig6900.mrna1	1
GO:0015250	water channel activity	1/260	114/42294	0.505355	0.661591	0.445324	Pepsico1_Contig6900.mrna1	1
GO:0009860	pollen tube growth	2/260	276/42294	0.507101	0.662191	0.445728	Pepsico2_Contig7895.mrna1/Pepsico2_Contig4626.mrna1	2
GO:0046467	membrane lipid biosynthetic process	2/260	276/42294	0.507101	0.662191	0.445728	Pepsico1_Contig24999.mrna2/Pepsico1_Contig14170.mrna2	2
GO:0048513	animal organ development	2/260	277/42294	0.509021	0.663857	0.446849	Pepsico1_Contig36630.mrna1/Pepsico2_Contig19739.mrna2	2
GO:0007005	mitochondrion organization	3/260	441/42294	0.510513	0.664959	0.447591	Pepsico2_Contig1235.mrna2/Pepsico1_Contig12178.mrna1/Pepsico1_Contig22469.mrna1	3
GO:0043408	regulation of MAPK cascade	1/260	117/42294	0.514446	0.669235	0.45047	Pepsico1_Contig36630.mrna1	1
GO:0051536	iron-sulfur cluster binding	1/260	118/42294	0.517439	0.671431	0.451948	Pepsico1_Contig2258.mrna1	1
GO:0051540	metal cluster binding	1/260	118/42294	0.517439	0.671431	0.451948	Pepsico1_Contig2258.mrna1	1
GO:0031146	SCF-dependent proteasomal ubiquitin-dependent protein catabolic process	1/260	119/42294	0.520414	0.674441	0.453974	Pepsico1_Contig36630.mrna1	1
GO:0031625	ubiquitin protein ligase binding	3/260	449/42294	0.522544	0.67635	0.455259	Pepsico2_Contig17276.mrna2/Pepsico1_Contig36630.mrna1/Pepsico2_Contig13307.mrna1	3
GO:0050821	protein stabilization	1/260	120/42294	0.523371	0.676568	0.455406	Pepsico1_Contig36630.mrna1	1
GO:0008514	organic anion transmembrane transporter activity	3/260	450/42294	0.524037	0.67658	0.455414	Pepsico1_Contig4442.mrna1/Pepsico1_Contig2708.mrna2/Pepsico2_Contig19289.mrna2	3
GO:0044389	ubiquitin-like protein ligase binding	3/260	451/42294	0.525527	0.677654	0.456136	Pepsico2_Contig17276.mrna2/Pepsico1_Contig36630.mrna1/Pepsico2_Contig13307.mrna1	3
GO:0006915	apoptotic process	1/260	121/42294	0.526309	0.677812	0.456243	Pepsico2_Contig19739.mrna2	1
GO:0030490	maturation of SSU-rRNA	1/260	124/42294	0.535016	0.685851	0.461654	Pepsico2_Contig13680.mrna1	1
GO:1902882	regulation of response to oxidative stress	1/260	124/42294	0.535016	0.685851	0.461654	Pepsico1_Contig36630.mrna1	1
GO:0005355	glucose transmembrane transporter activity	1/260	125/42294	0.537883	0.685851	0.461654	Pepsico2_Contig13862.mrna1	1
GO:0005677	chromatin silencing complex	1/260	125/42294	0.537883	0.685851	0.461654	Pepsico2_Contig10032.mrna1	1
GO:0008645	hexose transmembrane transport	1/260	125/42294	0.537883	0.685851	0.461654	Pepsico2_Contig13862.mrna1	1
GO:0015149	hexose transmembrane transporter activity	1/260	125/42294	0.537883	0.685851	0.461654	Pepsico2_Contig13862.mrna1	1
GO:0046323	glucose import	1/260	125/42294	0.537883	0.685851	0.461654	Pepsico2_Contig13862.mrna1	1
GO:1904659	glucose transmembrane transport	1/260	125/42294	0.537883	0.685851	0.461654	Pepsico2_Contig13862.mrna1	1
GO:0000428	DNA-directed RNA polymerase complex	3/260	461/42294	0.540286	0.687212	0.46257	Pepsico2_Contig4940.mrna2/Pepsico2_Contig15188.mrna1/Pepsico2_Contig19739.mrna2	3
GO:0030880	RNA polymerase complex	3/260	461/42294	0.540286	0.687212	0.46257	Pepsico2_Contig4940.mrna2/Pepsico2_Contig15188.mrna1/Pepsico2_Contig19739.mrna2	3
GO:0000981	DNA-binding transcription factor activity, RNA polymerase II-specific	2/260	295/42294	0.542747	0.688827	0.463657	Pepsico2_Contig5068.mrna1/Pepsico1_Contig8145.mrna1	2
GO:0006352	DNA-templated transcription, initiation	1/260	127/42294	0.543564	0.688827	0.463657	Pepsico2_Contig19739.mrna2	1
GO:0045165	cell fate commitment	1/260	127/42294	0.543564	0.688827	0.463657	Pepsico2_Contig7895.mrna1	1
GO:0031058	positive regulation of histone modification	1/260	128/42294	0.546379	0.691542	0.465485	Pepsico2_Contig10032.mrna1	1
GO:0031647	regulation of protein stability	1/260	129/42294	0.549176	0.694228	0.467293	Pepsico1_Contig36630.mrna1	1
GO:0010008	endosome membrane	3/260	469/42294	0.551903	0.695966	0.468462	Pepsico2_Contig18971.mrna2/Pepsico2_Contig5406.mrna2/Pepsico1_Contig32236.mrna2	3
GO:0048528	post-embryonic root development	3/260	469/42294	0.551903	0.695966	0.468462	Pepsico2_Contig6782.mrna2/Pepsico1_Contig32336.mrna1/Pepsico1_Contig34841.mrna1	3
GO:0005977	glycogen metabolic process	1/260	131/42294	0.554718	0.697806	0.469701	Pepsico1_Contig4578.mrna1	1
GO:0006112	energy reserve metabolic process	1/260	131/42294	0.554718	0.697806	0.469701	Pepsico1_Contig4578.mrna1	1
GO:0009867	jasmonic acid mediated signaling pathway	2/260	303/42294	0.557213	0.698714	0.470312	Pepsico1_Contig24999.mrna2/Pepsico1_Contig14170.mrna2	2
GO:0016607	nuclear speck	3/260	473/42294	0.557646	0.698714	0.470312	Pepsico2_Contig3882.mrna1/Pepsico1_Contig33457.mrna1/Pepsico2_Contig10032.mrna1	3
GO:0051020	GTPase binding	3/260	473/42294	0.557646	0.698714	0.470312	Pepsico2_Contig2586.mrna2/Pepsico1_Contig19600.mrna1/Pepsico1_Contig10942.mrna1	3
GO:0003697	single-stranded DNA binding	1/260	133/42294	0.560193	0.698714	0.470312	Pepsico2_Contig15188.mrna1	1
GO:0005351	carbohydrate:proton symporter activity	1/260	133/42294	0.560193	0.698714	0.470312	Pepsico2_Contig13862.mrna1	1
GO:0005402	carbohydrate:cation symporter activity	1/260	133/42294	0.560193	0.698714	0.470312	Pepsico2_Contig13862.mrna1	1
GO:0016469	proton-transporting two-sector ATPase complex	1/260	133/42294	0.560193	0.698714	0.470312	Pepsico1_Contig1986.mrna3	1
GO:1905269	positive regulation of chromatin organization	1/260	134/42294	0.562906	0.701247	0.472017	Pepsico2_Contig10032.mrna1	1
GO:0015145	monosaccharide transmembrane transporter activity	1/260	135/42294	0.565601	0.702903	0.473132	Pepsico2_Contig13862.mrna1	1
GO:0015749	monosaccharide transmembrane transport	1/260	135/42294	0.565601	0.702903	0.473132	Pepsico2_Contig13862.mrna1	1
GO:0000793	condensed chromosome	1/260	138/42294	0.573589	0.711112	0.478657	Pepsico2_Contig7587.mrna1	1
GO:0009825	multidimensional cell growth	1/260	138/42294	0.573589	0.711112	0.478657	Pepsico1_Contig36630.mrna1	1
GO:0045596	negative regulation of cell differentiation	1/260	139/42294	0.576219	0.7118	0.47912	Pepsico1_Contig36630.mrna1	1
GO:2000030	regulation of response to red or far red light	1/260	139/42294	0.576219	0.7118	0.47912	Pepsico2_Contig14141.mrna2	1
GO:2000058	regulation of ubiquitin-dependent protein catabolic process	1/260	139/42294	0.576219	0.7118	0.47912	Pepsico1_Contig36630.mrna1	1
GO:0090316	positive regulation of intracellular protein transport	1/260	141/42294	0.58143	0.717376	0.482874	Pepsico1_Contig36630.mrna1	1
GO:0030246	carbohydrate binding	1/260	142/42294	0.584012	0.719699	0.484437	Pepsico1_Contig4578.mrna1	1
GO:1901657	glycosyl compound metabolic process	3/260	493/42294	0.585692	0.720905	0.485249	Pepsico1_Contig33959.mrna2/Pepsico2_Contig3856.mrna1/Pepsico1_Contig27457.mrna2	3
GO:0009698	phenylpropanoid metabolic process	2/260	320/42294	0.586866	0.721488	0.485642	Pepsico1_Contig24999.mrna2/Pepsico1_Contig14170.mrna2	2
GO:0062012	regulation of small molecule metabolic process	2/260	322/42294	0.590257	0.72479	0.487864	Pepsico1_Contig4133.mrna1/Pepsico1_Contig6271.mrna3	2
GO:0006099	tricarboxylic acid cycle	1/260	146/42294	0.594181	0.726109	0.488752	Pepsico2_Contig7955.mrna3	1
GO:0006101	citrate metabolic process	1/260	146/42294	0.594181	0.726109	0.488752	Pepsico2_Contig7955.mrna3	1
GO:0035295	tube development	1/260	146/42294	0.594181	0.726109	0.488752	Pepsico1_Contig36630.mrna1	1
GO:0043068	positive regulation of programmed cell death	1/260	146/42294	0.594181	0.726109	0.488752	Pepsico1_Contig36630.mrna1	1
GO:0004190	aspartic-type endopeptidase activity	1/260	147/42294	0.596685	0.726109	0.488752	Pepsico2_Contig6311.mrna1	1
GO:0050777	negative regulation of immune response	1/260	147/42294	0.596685	0.726109	0.488752	Pepsico1_Contig36630.mrna1	1
GO:0070001	aspartic-type peptidase activity	1/260	147/42294	0.596685	0.726109	0.488752	Pepsico2_Contig6311.mrna1	1
GO:0006403	RNA localization	2/260	326/42294	0.596976	0.726109	0.488752	Pepsico2_Contig3882.mrna1/Pepsico1_Contig33457.mrna1	2
GO:0072350	tricarboxylic acid metabolic process	1/260	148/42294	0.599173	0.72792	0.489972	Pepsico2_Contig7955.mrna3	1
GO:0051510	regulation of unidimensional cell growth	1/260	151/42294	0.606545	0.736008	0.495416	Pepsico2_Contig4626.mrna1	1
GO:1903829	positive regulation of cellular protein localization	1/260	152/42294	0.608973	0.738083	0.496812	Pepsico1_Contig36630.mrna1	1
GO:0034059	response to anoxia	1/260	153/42294	0.611385	0.740136	0.498194	Pepsico1_Contig3075.mrna2	1
GO:0006833	water transport	1/260	154/42294	0.613783	0.741294	0.498973	Pepsico1_Contig6900.mrna1	1
GO:0042044	fluid transport	1/260	154/42294	0.613783	0.741294	0.498973	Pepsico1_Contig6900.mrna1	1
GO:0010942	positive regulation of cell death	1/260	155/42294	0.616166	0.742429	0.499738	Pepsico1_Contig36630.mrna1	1
GO:0015295	solute:proton symporter activity	1/260	155/42294	0.616166	0.742429	0.499738	Pepsico2_Contig13862.mrna1	1
GO:0002683	negative regulation of immune system process	1/260	156/42294	0.618534	0.744411	0.501072	Pepsico1_Contig36630.mrna1	1
GO:0071395	cellular response to jasmonic acid stimulus	2/260	340/42294	0.619843	0.745116	0.501546	Pepsico1_Contig24999.mrna2/Pepsico1_Contig14170.mrna2	2
GO:0051260	protein homooligomerization	2/260	342/42294	0.623028	0.747437	0.503108	Pepsico1_Contig6900.mrna1/Pepsico2_Contig19739.mrna2	2
GO:0042274	ribosomal small subunit biogenesis	1/260	158/42294	0.623227	0.747437	0.503108	Pepsico2_Contig13680.mrna1	1
GO:0060429	epithelium development	1/260	159/42294	0.625552	0.749351	0.504397	Pepsico2_Contig19739.mrna2	1
GO:0006935	chemotaxis	1/260	161/42294	0.630159	0.753117	0.506931	Pepsico2_Contig4626.mrna1	1
GO:0042330	taxis	1/260	161/42294	0.630159	0.753117	0.506931	Pepsico2_Contig4626.mrna1	1
GO:0030136	clathrin-coated vesicle	1/260	162/42294	0.632441	0.754967	0.508177	Pepsico1_Contig36630.mrna1	1
GO:0008017	microtubule binding	2/260	350/42294	0.635559	0.757811	0.510091	Pepsico1_Contig29274.mrna3/Pepsico1_Contig17202.mrna3	2
GO:0051222	positive regulation of protein transport	1/260	164/42294	0.636964	0.758606	0.510626	Pepsico1_Contig36630.mrna1	1
GO:0006875	cellular metal ion homeostasis	2/260	352/42294	0.638641	0.759724	0.511379	Pepsico1_Contig4133.mrna1/Pepsico1_Contig6271.mrna3	2
GO:0042364	water-soluble vitamin biosynthetic process	1/260	167/42294	0.643644	0.764791	0.51479	Pepsico2_Contig19468.mrna1	1
GO:0030433	ubiquitin-dependent ERAD pathway	1/260	168/42294	0.645843	0.766462	0.515914	Pepsico2_Contig124.mrna1	1
GO:0070646	protein modification by small protein removal	1/260	169/42294	0.648029	0.766462	0.515914	Pepsico2_Contig19739.mrna2	1
GO:1902533	positive regulation of intracellular signal transduction	1/260	169/42294	0.648029	0.766462	0.515914	Pepsico1_Contig36630.mrna1	1
GO:1904951	positive regulation of establishment of protein localization	1/260	169/42294	0.648029	0.766462	0.515914	Pepsico1_Contig36630.mrna1	1
GO:0016573	histone acetylation	1/260	170/42294	0.650201	0.768148	0.517049	Pepsico2_Contig19739.mrna2	1
GO:0009932	cell tip growth	2/260	362/42294	0.653744	0.771448	0.51927	Pepsico2_Contig7895.mrna1/Pepsico2_Contig4626.mrna1	2
GO:0070603	SWI/SNF superfamily-type complex	1/260	174/42294	0.658758	0.776474	0.522654	Pepsico2_Contig6061.mrna1	1
GO:1900424	regulation of defense response to bacterium	1/260	175/42294	0.660865	0.778066	0.523725	Pepsico1_Contig3842.mrna2	1
GO:0004721	phosphoprotein phosphatase activity	1/260	177/42294	0.665039	0.781193	0.52583	Pepsico1_Contig3842.mrna2	1
GO:0051119	sugar transmembrane transporter activity	1/260	177/42294	0.665039	0.781193	0.52583	Pepsico2_Contig13862.mrna1	1
GO:0006767	water-soluble vitamin metabolic process	1/260	178/42294	0.667106	0.781837	0.526263	Pepsico2_Contig19468.mrna1	1
GO:0032388	positive regulation of intracellular transport	1/260	178/42294	0.667106	0.781837	0.526263	Pepsico1_Contig36630.mrna1	1
GO:0031060	regulation of histone methylation	1/260	179/42294	0.669162	0.783353	0.527284	Pepsico2_Contig10032.mrna1	1
GO:0010118	stomatal movement	2/260	376/42294	0.674039	0.788167	0.530524	Pepsico1_Contig32391.mrna1/Pepsico1_Contig31727.mrna1	2
GO:1904949	ATPase complex	1/260	183/42294	0.677256	0.78888	0.531004	Pepsico2_Contig6061.mrna1	1
GO:0000280	nuclear division	2/260	379/42294	0.678261	0.78888	0.531004	Pepsico2_Contig3667.mrna3/Pepsico2_Contig7587.mrna1	2
GO:0006475	internal protein amino acid acetylation	1/260	184/42294	0.679249	0.78888	0.531004	Pepsico2_Contig19739.mrna2	1
GO:0018393	internal peptidyl-lysine acetylation	1/260	184/42294	0.679249	0.78888	0.531004	Pepsico2_Contig19739.mrna2	1
GO:0018394	peptidyl-lysine acetylation	1/260	184/42294	0.679249	0.78888	0.531004	Pepsico2_Contig19739.mrna2	1
GO:2001252	positive regulation of chromosome organization	1/260	184/42294	0.679249	0.78888	0.531004	Pepsico2_Contig10032.mrna1	1
GO:1901800	positive regulation of proteasomal protein catabolic process	1/260	185/42294	0.681229	0.790288	0.531952	Pepsico1_Contig36630.mrna1	1
GO:0006635	fatty acid beta-oxidation	1/260	186/42294	0.683198	0.790788	0.532288	Pepsico2_Contig13307.mrna1	1
GO:0010948	negative regulation of cell cycle process	1/260	186/42294	0.683198	0.790788	0.532288	Pepsico1_Contig36630.mrna1	1
GO:1903052	positive regulation of proteolysis involved in cellular protein catabolic process	1/260	187/42294	0.685154	0.792161	0.533213	Pepsico1_Contig36630.mrna1	1
GO:0009062	fatty acid catabolic process	1/260	189/42294	0.68903	0.795748	0.535627	Pepsico2_Contig13307.mrna1	1
GO:0017053	transcription repressor complex	1/260	190/42294	0.69095	0.797072	0.536518	Pepsico2_Contig10032.mrna1	1
GO:0010638	positive regulation of organelle organization	2/260	390/42294	0.693362	0.798958	0.537788	Pepsico2_Contig10032.mrna1/Pepsico1_Contig36630.mrna1	2
GO:0005643	nuclear pore	1/260	192/42294	0.694755	0.799668	0.538266	Pepsico2_Contig3667.mrna3	1
GO:0019395	fatty acid oxidation	1/260	193/42294	0.69664	0.800895	0.539092	Pepsico2_Contig13307.mrna1	1
GO:0015631	tubulin binding	2/260	393/42294	0.697378	0.800895	0.539092	Pepsico1_Contig29274.mrna3/Pepsico1_Contig17202.mrna3	2
GO:0006473	protein acetylation	1/260	195/42294	0.700376	0.803441	0.540805	Pepsico2_Contig19739.mrna2	1
GO:0009110	vitamin biosynthetic process	1/260	196/42294	0.702226	0.804667	0.54163	Pepsico2_Contig19468.mrna1	1
GO:0000932	P-body	2/260	401/42294	0.707875	0.810238	0.54538	Pepsico1_Contig18184.mrna1/Pepsico2_Contig20359.mrna1	2
GO:0046496	nicotinamide nucleotide metabolic process	2/260	402/42294	0.709166	0.810813	0.545767	Pepsico1_Contig33148.mrna1/Pepsico2_Contig7641.mrna1	2
GO:0019362	pyridine nucleotide metabolic process	2/260	403/42294	0.710452	0.811382	0.54615	Pepsico1_Contig33148.mrna1/Pepsico2_Contig7641.mrna1	2
GO:1903311	regulation of mRNA metabolic process	2/260	406/42294	0.714281	0.814613	0.548325	Pepsico1_Contig18184.mrna1/Pepsico2_Contig20359.mrna1	2
GO:1903364	positive regulation of cellular protein catabolic process	1/260	203/42294	0.714865	0.814613	0.548325	Pepsico1_Contig36630.mrna1	1
GO:0004812	aminoacyl-tRNA ligase activity	1/260	207/42294	0.721845	0.815633	0.549012	Pepsico2_Contig4325.mrna3	1
GO:0006766	vitamin metabolic process	1/260	207/42294	0.721845	0.815633	0.549012	Pepsico2_Contig19468.mrna1	1
GO:0015294	solute:cation symporter activity	1/260	207/42294	0.721845	0.815633	0.549012	Pepsico2_Contig13862.mrna1	1
GO:0016875	ligase activity, forming carbon-oxygen bonds	1/260	207/42294	0.721845	0.815633	0.549012	Pepsico2_Contig4325.mrna3	1
GO:0000911	cytokinesis by cell plate formation	1/260	208/42294	0.723563	0.815633	0.549012	Pepsico1_Contig36630.mrna1	1
GO:0032506	cytokinetic process	1/260	208/42294	0.723563	0.815633	0.549012	Pepsico1_Contig36630.mrna1	1
GO:0043543	protein acylation	1/260	208/42294	0.723563	0.815633	0.549012	Pepsico2_Contig19739.mrna2	1
GO:1902410	mitotic cytokinetic process	1/260	208/42294	0.723563	0.815633	0.549012	Pepsico1_Contig36630.mrna1	1
GO:0015144	carbohydrate transmembrane transporter activity	1/260	209/42294	0.725271	0.815633	0.549012	Pepsico2_Contig13862.mrna1	1
GO:0015293	symporter activity	1/260	209/42294	0.725271	0.815633	0.549012	Pepsico2_Contig13862.mrna1	1
GO:0034219	carbohydrate transmembrane transport	1/260	209/42294	0.725271	0.815633	0.549012	Pepsico2_Contig13862.mrna1	1
GO:0040034	regulation of development, heterochronic	1/260	209/42294	0.725271	0.815633	0.549012	Pepsico2_Contig14141.mrna2	1
GO:0072524	pyridine-containing compound metabolic process	2/260	418/42294	0.729177	0.81913	0.551366	Pepsico1_Contig33148.mrna1/Pepsico2_Contig7641.mrna1	2
GO:0006417	regulation of translation	2/260	420/42294	0.731595	0.82095	0.55259	Pepsico1_Contig18184.mrna1/Pepsico2_Contig20359.mrna1	2
GO:0033157	regulation of intracellular protein transport	1/260	214/42294	0.733654	0.822363	0.553542	Pepsico1_Contig36630.mrna1	1
GO:0034248	regulation of cellular amide metabolic process	2/260	423/42294	0.735187	0.823185	0.554095	Pepsico1_Contig18184.mrna1/Pepsico2_Contig20359.mrna1	2
GO:0006733	obsolete oxidoreduction coenzyme metabolic process	2/260	427/42294	0.739914	0.827577	0.557052	Pepsico1_Contig33148.mrna1/Pepsico2_Contig7641.mrna1	2
GO:0045732	positive regulation of protein catabolic process	1/260	220/42294	0.743377	0.830548	0.559051	Pepsico1_Contig36630.mrna1	1
GO:0048868	pollen tube development	2/260	432/42294	0.74572	0.831373	0.559607	Pepsico2_Contig7895.mrna1/Pepsico2_Contig4626.mrna1	2
GO:0043038	amino acid activation	1/260	222/42294	0.746539	0.831373	0.559607	Pepsico2_Contig4325.mrna3	1
GO:0043039	tRNA aminoacylation	1/260	222/42294	0.746539	0.831373	0.559607	Pepsico2_Contig4325.mrna3	1
GO:0008643	carbohydrate transport	1/260	224/42294	0.749662	0.833866	0.561285	Pepsico2_Contig13862.mrna1	1
GO:0061136	regulation of proteasomal protein catabolic process	1/260	225/42294	0.751209	0.833866	0.561285	Pepsico1_Contig36630.mrna1	1
GO:0098852	lytic vacuole membrane	1/260	225/42294	0.751209	0.833866	0.561285	Pepsico2_Contig3667.mrna3	1
GO:1903050	regulation of proteolysis involved in cellular protein catabolic process	1/260	227/42294	0.754275	0.836249	0.562889	Pepsico1_Contig36630.mrna1	1
GO:0006323	DNA packaging	1/260	228/42294	0.755794	0.836249	0.562889	Pepsico2_Contig7587.mrna1	1
GO:0031056	regulation of histone modification	1/260	228/42294	0.755794	0.836249	0.562889	Pepsico2_Contig10032.mrna1	1
GO:0051640	organelle localization	2/260	442/42294	0.757002	0.836687	0.563183	Pepsico1_Contig25912.mrna3/Pepsico2_Contig3667.mrna3	2
GO:0006470	protein dephosphorylation	1/260	230/42294	0.758803	0.836879	0.563313	Pepsico1_Contig3842.mrna2	1
GO:0045862	positive regulation of proteolysis	1/260	230/42294	0.758803	0.836879	0.563313	Pepsico1_Contig36630.mrna1	1
GO:0009812	flavonoid metabolic process	1/260	231/42294	0.760294	0.837626	0.563815	Pepsico2_Contig7895.mrna1	1
GO:0036503	ERAD pathway	1/260	232/42294	0.761776	0.838361	0.56431	Pepsico2_Contig124.mrna1	1
GO:0005681	spliceosomal complex	2/260	450/42294	0.765715	0.841796	0.566622	Pepsico2_Contig3882.mrna1/Pepsico1_Contig33457.mrna1	2
GO:0016485	protein processing	1/260	238/42294	0.770476	0.846126	0.569537	Pepsico1_Contig1897.mrna1	1
GO:0045786	negative regulation of cell cycle	1/260	239/42294	0.771895	0.84678	0.569977	Pepsico1_Contig36630.mrna1	1
GO:1903362	regulation of cellular protein catabolic process	1/260	243/42294	0.777484	0.852003	0.573493	Pepsico1_Contig36630.mrna1	1
GO:0003727	single-stranded RNA binding	1/260	244/42294	0.77886	0.852603	0.573897	Pepsico2_Contig15188.mrna1	1
GO:0034440	lipid oxidation	1/260	247/42294	0.782937	0.856155	0.576288	Pepsico2_Contig13307.mrna1	1
GO:0045595	regulation of cell differentiation	2/260	475/42294	0.791218	0.864293	0.581765	Pepsico1_Contig36630.mrna1/Pepsico2_Contig4626.mrna1	2
GO:0099023	vesicle tethering complex	1/260	258/42294	0.797255	0.868568	0.584643	Pepsico1_Contig25912.mrna3	1
GO:0051223	regulation of protein transport	1/260	259/42294	0.798509	0.868568	0.584643	Pepsico1_Contig36630.mrna1	1
GO:0090087	regulation of peptide transport	1/260	259/42294	0.798509	0.868568	0.584643	Pepsico1_Contig36630.mrna1	1
GO:0140030	modification-dependent protein binding	1/260	259/42294	0.798509	0.868568	0.584643	Pepsico2_Contig10032.mrna1	1
GO:0040011	locomotion	1/260	261/42294	0.800993	0.870351	0.585843	Pepsico2_Contig4626.mrna1	1
GO:0070201	regulation of establishment of protein localization	1/260	264/42294	0.804664	0.873417	0.587907	Pepsico1_Contig36630.mrna1	1
GO:0051289	protein homotetramerization	1/260	267/42294	0.808267	0.876403	0.589917	Pepsico1_Contig6900.mrna1	1
GO:0032386	regulation of intracellular transport	1/260	274/42294	0.816418	0.883379	0.594613	Pepsico1_Contig36630.mrna1	1
GO:0140101	catalytic activity, acting on a tRNA	1/260	274/42294	0.816418	0.883379	0.594613	Pepsico2_Contig4325.mrna3	1
GO:1903827	regulation of cellular protein localization	1/260	278/42294	0.82092	0.887317	0.597263	Pepsico1_Contig36630.mrna1	1
GO:0051604	protein maturation	1/260	281/42294	0.824224	0.889954	0.599038	Pepsico1_Contig1897.mrna1	1
GO:0072329	monocarboxylic acid catabolic process	1/260	283/42294	0.826392	0.89136	0.599985	Pepsico2_Contig13307.mrna1	1
GO:0009965	leaf morphogenesis	1/260	287/42294	0.830651	0.894079	0.601815	Pepsico2_Contig14141.mrna2	1
GO:0016810	hydrolase activity, acting on carbon-nitrogen (but not peptide) bonds	1/260	287/42294	0.830651	0.894079	0.601815	Pepsico1_Contig3075.mrna2	1
GO:0044242	cellular lipid catabolic process	1/260	290/42294	0.833776	0.896505	0.603448	Pepsico2_Contig13307.mrna1	1
GO:0048467	gynoecium development	1/260	291/42294	0.834805	0.896674	0.603562	Pepsico2_Contig7895.mrna1	1
GO:0042981	regulation of apoptotic process	1/260	299/42294	0.842811	0.90433	0.608715	Pepsico1_Contig36630.mrna1	1
GO:0031503	protein-containing complex localization	1/260	310/42294	0.853192	0.914515	0.61557	Pepsico1_Contig25912.mrna3	1
GO:0016042	lipid catabolic process	1/260	314/42294	0.856795	0.916468	0.616885	Pepsico2_Contig13307.mrna1	1
GO:0051656	establishment of organelle localization	1/260	314/42294	0.856795	0.916468	0.616885	Pepsico2_Contig3667.mrna3	1
GO:0031331	positive regulation of cellular catabolic process	1/260	326/42294	0.867084	0.926428	0.623589	Pepsico1_Contig36630.mrna1	1
GO:0030135	coated vesicle	1/260	327/42294	0.867908	0.926428	0.623589	Pepsico1_Contig36630.mrna1	1
GO:0042393	histone binding	1/260	331/42294	0.871151	0.928927	0.625271	Pepsico2_Contig10032.mrna1	1
GO:0019318	hexose metabolic process	1/260	335/42294	0.874315	0.929174	0.625437	Pepsico1_Contig4578.mrna1	1
GO:0015267	channel activity	1/260	338/42294	0.876637	0.929174	0.625437	Pepsico1_Contig6900.mrna1	1
GO:0022803	passive transmembrane transporter activity	1/260	338/42294	0.876637	0.929174	0.625437	Pepsico1_Contig6900.mrna1	1
GO:0006338	chromatin remodeling	1/260	339/42294	0.877401	0.929174	0.625437	Pepsico2_Contig6061.mrna1	1
GO:0080135	regulation of cellular response to stress	1/260	339/42294	0.877401	0.929174	0.625437	Pepsico1_Contig36630.mrna1	1
GO:1902275	regulation of chromatin organization	1/260	340/42294	0.878161	0.929174	0.625437	Pepsico2_Contig10032.mrna1	1
GO:0006887	exocytosis	1/260	343/42294	0.880412	0.929174	0.625437	Pepsico1_Contig25912.mrna3	1
GO:0009896	positive regulation of catabolic process	1/260	343/42294	0.880412	0.929174	0.625437	Pepsico1_Contig36630.mrna1	1
GO:0022604	regulation of cell morphogenesis	1/260	343/42294	0.880412	0.929174	0.625437	Pepsico2_Contig4626.mrna1	1
GO:0032880	regulation of protein localization	1/260	343/42294	0.880412	0.929174	0.625437	Pepsico1_Contig36630.mrna1	1
GO:0009411	response to UV	1/260	349/42294	0.884791	0.932838	0.627904	Pepsico1_Contig36630.mrna1	1
GO:0044448	obsolete cell cortex part	1/260	355/42294	0.88901	0.936094	0.630095	Pepsico1_Contig25912.mrna3	1
GO:0031348	negative regulation of defense response	1/260	356/42294	0.889699	0.936094	0.630095	Pepsico1_Contig36630.mrna1	1
GO:0015935	small ribosomal subunit	1/260	358/42294	0.891062	0.936571	0.630416	Pepsico2_Contig13680.mrna1	1
GO:0071103	DNA conformation change	1/260	362/42294	0.893739	0.938426	0.631665	Pepsico2_Contig7587.mrna1	1
GO:0042176	regulation of protein catabolic process	1/260	365/42294	0.895703	0.93953	0.632408	Pepsico1_Contig36630.mrna1	1
GO:0071482	cellular response to light stimulus	1/260	368/42294	0.897631	0.940593	0.633124	Pepsico1_Contig36630.mrna1	1
GO:1905368	peptidase complex	1/260	374/42294	0.901382	0.943563	0.635123	Pepsico1_Contig1897.mrna1	1
GO:0002831	regulation of response to biotic stimulus	1/260	376/42294	0.902602	0.943844	0.635312	Pepsico1_Contig3842.mrna2	1
GO:0042752	regulation of circadian rhythm	1/260	378/42294	0.903806	0.943844	0.635312	Pepsico2_Contig4588.mrna1	1
GO:0010564	regulation of cell cycle process	1/260	379/42294	0.904403	0.943844	0.635312	Pepsico1_Contig36630.mrna1	1
GO:0000790	nuclear chromatin	1/260	383/42294	0.906753	0.944319	0.635632	Pepsico2_Contig6061.mrna1	1
GO:0012501	programmed cell death	1/260	388/42294	0.90961	0.944319	0.635632	Pepsico2_Contig19739.mrna2	1
GO:0042995	cell projection	1/260	390/42294	0.910728	0.944319	0.635632	Pepsico2_Contig13862.mrna1	1
GO:0120025	plasma membrane bounded cell projection	1/260	390/42294	0.910728	0.944319	0.635632	Pepsico2_Contig13862.mrna1	1
GO:0006399	tRNA metabolic process	1/260	391/42294	0.911282	0.944319	0.635632	Pepsico2_Contig4325.mrna3	1
GO:0051262	protein tetramerization	1/260	391/42294	0.911282	0.944319	0.635632	Pepsico1_Contig6900.mrna1	1
GO:0071478	cellular response to radiation	1/260	391/42294	0.911282	0.944319	0.635632	Pepsico1_Contig36630.mrna1	1
GO:0006754	ATP biosynthetic process	1/260	395/42294	0.913463	0.944695	0.635885	Pepsico1_Contig1986.mrna3	1
GO:0035251	UDP-glucosyltransferase activity	1/260	399/42294	0.915591	0.944695	0.635885	Pepsico1_Contig4578.mrna1	1
GO:0005509	calcium ion binding	1/260	400/42294	0.916115	0.944695	0.635885	Pepsico2_Contig14239.mrna1	1
GO:0051050	positive regulation of transport	1/260	401/42294	0.916636	0.944695	0.635885	Pepsico1_Contig36630.mrna1	1
GO:0009145	purine nucleoside triphosphate biosynthetic process	1/260	402/42294	0.917153	0.944695	0.635885	Pepsico1_Contig1986.mrna3	1
GO:0009206	purine ribonucleoside triphosphate biosynthetic process	1/260	402/42294	0.917153	0.944695	0.635885	Pepsico1_Contig1986.mrna3	1
GO:0045088	regulation of innate immune response	1/260	405/42294	0.918686	0.945328	0.636311	Pepsico1_Contig36630.mrna1	1
GO:0009127	purine nucleoside monophosphate biosynthetic process	1/260	417/42294	0.924541	0.948943	0.638744	Pepsico1_Contig1986.mrna3	1
GO:0009168	purine ribonucleoside monophosphate biosynthetic process	1/260	417/42294	0.924541	0.948943	0.638744	Pepsico1_Contig1986.mrna3	1
GO:0009250	glucan biosynthetic process	1/260	418/42294	0.925009	0.948943	0.638744	Pepsico1_Contig4578.mrna1	1
GO:0005764	lysosome	1/260	421/42294	0.926398	0.948943	0.638744	Pepsico2_Contig3667.mrna3	1
GO:0016616	oxidoreductase activity, acting on the CH-OH group of donors, NAD or NADP as acceptor	1/260	423/42294	0.927309	0.948943	0.638744	Pepsico2_Contig7955.mrna3	1
GO:0009201	ribonucleoside triphosphate biosynthetic process	1/260	424/42294	0.92776	0.948943	0.638744	Pepsico1_Contig1986.mrna3	1
GO:0060341	regulation of cellular localization	1/260	426/42294	0.928655	0.948943	0.638744	Pepsico1_Contig36630.mrna1	1
GO:0034976	response to endoplasmic reticulum stress	1/260	431/42294	0.930843	0.950235	0.639614	Pepsico2_Contig124.mrna1	1
GO:0000281	mitotic cytokinesis	1/260	437/42294	0.93338	0.950283	0.639647	Pepsico1_Contig36630.mrna1	1
GO:0009142	nucleoside triphosphate biosynthetic process	1/260	439/42294	0.934205	0.950283	0.639647	Pepsico1_Contig1986.mrna3	1
GO:0032940	secretion by cell	1/260	442/42294	0.935424	0.950283	0.639647	Pepsico1_Contig25912.mrna3	1
GO:0009156	ribonucleoside monophosphate biosynthetic process	1/260	452/42294	0.939326	0.950283	0.639647	Pepsico1_Contig1986.mrna3	1
GO:0009967	positive regulation of signal transduction	1/260	452/42294	0.939326	0.950283	0.639647	Pepsico1_Contig36630.mrna1	1
GO:0023056	positive regulation of signaling	1/260	455/42294	0.94045	0.950283	0.639647	Pepsico1_Contig36630.mrna1	1
GO:0005996	monosaccharide metabolic process	1/260	459/42294	0.941916	0.950283	0.639647	Pepsico1_Contig4578.mrna1	1
GO:0032101	regulation of response to external stimulus	1/260	459/42294	0.941916	0.950283	0.639647	Pepsico1_Contig3842.mrna2	1
GO:0008219	cell death	1/260	460/42294	0.942277	0.950283	0.639647	Pepsico2_Contig19739.mrna2	1
GO:0001666	response to hypoxia	1/260	462/42294	0.942993	0.950283	0.639647	Pepsico2_Contig10032.mrna1	1
GO:0010647	positive regulation of cell communication	1/260	462/42294	0.942993	0.950283	0.639647	Pepsico1_Contig36630.mrna1	1
GO:0009124	nucleoside monophosphate biosynthetic process	1/260	464/42294	0.943699	0.950283	0.639647	Pepsico1_Contig1986.mrna3	1
GO:0000139	Golgi membrane	1/260	466/42294	0.944397	0.950283	0.639647	Pepsico2_Contig8478.mrna1	1
GO:0000910	cytokinesis	1/260	467/42294	0.944742	0.950283	0.639647	Pepsico1_Contig36630.mrna1	1
GO:0061640	cytoskeleton-dependent cytokinesis	1/260	467/42294	0.944742	0.950283	0.639647	Pepsico1_Contig36630.mrna1	1
GO:0042542	response to hydrogen peroxide	1/260	478/42294	0.948406	0.952454	0.641108	Pepsico1_Contig4578.mrna1	1
GO:0046903	secretion	1/260	480/42294	0.949045	0.952454	0.641108	Pepsico1_Contig25912.mrna3	1
GO:0007166	cell surface receptor signaling pathway	1/260	482/42294	0.949677	0.952454	0.641108	Pepsico1_Contig36630.mrna1	1
GO:0006364	rRNA processing	1/260	488/42294	0.951526	0.953351	0.641712	Pepsico2_Contig13680.mrna1	1
GO:0016747	transferase activity, transferring acyl groups other than amino-acyl groups	1/260	491/42294	0.952425	0.953351	0.641712	Pepsico2_Contig15035.mrna1	1
GO:0048638	regulation of developmental growth	1/260	496/42294	0.953886	0.953886	0.642071	Pepsico2_Contig4626.mrna1	1

## Sheet: Table S5
Table S5 The KEGG enrichment analysis for the introgressed genes.
ID	Description	GeneRatio	BgRatio	pvalue	p.adjust	qvalue	geneID	Count
map00670	One carbon pool by folate	15/127	118/25681	2.60571e-17	7.81713e-16	5.21142e-16	Pepsico1_Contig9981.mrna1/Pepsico2_Contig6570.mrna1/Pepsico1_Contig9981.mrna2/Pepsico2_Contig6570.mrna2/Pepsico2_Contig12904.mrna2/Pepsico1_Contig24206.mrna2/Pepsico1_Contig13386.mrna2/Pepsico1_Contig6111.mrna1/Pepsico1_Contig13327.mrna1/Pepsico1_Contig21503.mrna1/Pepsico1_Contig24253.mrna1/Pepsico1_Contig23772.mrna1/Pepsico1_Contig24465.mrna2/Pepsico2_Contig15919.mrna2/Pepsico1_Contig12061.mrna2	15
map00196	Photosynthesis - antenna proteins	19/127	269/25681	8.675e-17	1.30125e-15	8.675e-16	Pepsico1_Contig4411.mrna1/Pepsico1_Contig7720.mrna1/Pepsico1_Contig8478.mrna2/Pepsico1_Contig7198.mrna1/Pepsico2_Contig15118.mrna2/Pepsico1_Contig8464.mrna2/Pepsico1_Contig8453.mrna2/Pepsico1_Contig8461.mrna1/Pepsico1_Contig5883.mrna2/Pepsico1_Contig7211.mrna3/Pepsico1_Contig6846.mrna2/Pepsico1_Contig6305.mrna2/Pepsico1_Contig6771.mrna2/Pepsico1_Contig7159.mrna1/Pepsico1_Contig6866.mrna1/Pepsico1…	19
map00460	Cyanoamino acid metabolism	15/127	323/25681	7.40073e-11	7.40073e-10	4.93382e-10	Pepsico1_Contig9981.mrna1/Pepsico2_Contig6570.mrna1/Pepsico1_Contig9981.mrna2/Pepsico2_Contig6570.mrna2/Pepsico2_Contig12904.mrna2/Pepsico1_Contig24206.mrna2/Pepsico1_Contig13386.mrna2/Pepsico1_Contig6111.mrna1/Pepsico1_Contig13327.mrna1/Pepsico1_Contig21503.mrna1/Pepsico1_Contig24253.mrna1/Pepsico1_Contig23772.mrna1/Pepsico1_Contig24465.mrna2/Pepsico2_Contig15919.mrna2/Pepsico1_Contig12061.mrna2	15
map00260	Glycine, serine and threonine metabolism	15/127	415/25681	2.34e-09	1.755e-08	1.17e-08	Pepsico1_Contig9981.mrna1/Pepsico2_Contig6570.mrna1/Pepsico1_Contig9981.mrna2/Pepsico2_Contig6570.mrna2/Pepsico2_Contig12904.mrna2/Pepsico1_Contig24206.mrna2/Pepsico1_Contig13386.mrna2/Pepsico1_Contig6111.mrna1/Pepsico1_Contig13327.mrna1/Pepsico1_Contig21503.mrna1/Pepsico1_Contig24253.mrna1/Pepsico1_Contig23772.mrna1/Pepsico1_Contig24465.mrna2/Pepsico2_Contig15919.mrna2/Pepsico1_Contig12061.mrna2	15
map00908	Zeatin biosynthesis	8/127	110/25681	7.69239e-08	4.61543e-07	3.07696e-07	Pepsico1_Contig22287.mrna1/Pepsico1_Contig12165.mrna1/Pepsico1_Contig22164.mrna1/Pepsico1_Contig8746.mrna1/Pepsico1_Contig19356.mrna1/Pepsico1_Contig8543.mrna1/Pepsico1_Contig19356.mrna2/Pepsico1_Contig8543.mrna2	8
map00910	Nitrogen metabolism	7/127	198/25681	5.96276e-05	0.000298138	0.000198759	Pepsico1_Contig35153.mrna1/Pepsico2_Contig4085.mrna1/Pepsico2_Contig7065.mrna2/Pepsico1_Contig36320.mrna2/Pepsico1_Contig30249.mrna2/Pepsico1_Contig28538.mrna2/Pepsico1_Contig36866.mrna2	7
map00510	N-Glycan biosynthesis	6/127	208/25681	0.000602147	0.00258063	0.00172042	Pepsico2_Contig8478.mrna1/Pepsico1_Contig23472.mrna1/Pepsico1_Contig11826.mrna1/Pepsico1_Contig23788.mrna1/Pepsico1_Contig12078.mrna1/Pepsico2_Contig1904.mrna1	6
map00513	Various types of N-glycan biosynthesis	5/127	168/25681	0.00150977	0.00566162	0.00377441	Pepsico1_Contig23472.mrna1/Pepsico1_Contig11826.mrna1/Pepsico1_Contig23788.mrna1/Pepsico1_Contig12078.mrna1/Pepsico2_Contig1904.mrna1	5
map00511	Other glycan degradation	3/127	96/25681	0.0120836	0.0371225	0.0247483	Pepsico1_Contig33959.mrna2/Pepsico2_Contig3856.mrna1/Pepsico1_Contig27457.mrna2	3
map04136	Autophagy - other	4/127	180/25681	0.0123742	0.0371225	0.0247483	Pepsico1_Contig36139.mrna3/Pepsico1_Contig32131.mrna3/Pepsico1_Contig37292.mrna1/Pepsico1_Contig36916.mrna1	4
map00600	Sphingolipid metabolism	3/127	165/25681	0.048752	0.13296	0.08864	Pepsico1_Contig33959.mrna2/Pepsico2_Contig3856.mrna1/Pepsico1_Contig27457.mrna2	3
map03440	Homologous recombination	3/127	172/25681	0.0539312	0.134828	0.0898853	Pepsico2_Contig16005.mrna1/Pepsico2_Contig2246.mrna2/Pepsico1_Contig4198.mrna1	3
map00450	Selenocompound metabolism	3/127	205/25681	0.0816562	0.174978	0.116652	Pepsico2_Contig18034.mrna1/Pepsico1_Contig9512.mrna2/Pepsico1_Contig20817.mrna2	3
map03420	Nucleotide excision repair	3/127	205/25681	0.0816562	0.174978	0.116652	Pepsico2_Contig4940.mrna2/Pepsico2_Contig2246.mrna2/Pepsico1_Contig4198.mrna1	3
map03430	Mismatch repair	2/127	135/25681	0.144039	0.288079	0.192053	Pepsico2_Contig2246.mrna2/Pepsico1_Contig4198.mrna1	2
map03022	Basal transcription factors	2/127	142/25681	0.156029	0.292554	0.195036	Pepsico2_Contig4940.mrna2/Pepsico2_Contig19739.mrna2	2
map03030	DNA replication	2/127	156/25681	0.18053	0.318583	0.212388	Pepsico2_Contig2246.mrna2/Pepsico1_Contig4198.mrna1	2
map00970	Aminoacyl-tRNA biosynthesis	3/127	317/25681	0.207339	0.327419	0.218279	Pepsico2_Contig4325.mrna3/Pepsico1_Contig30388.mrna1/Pepsico1_Contig13995.mrna1	3
map00906	Carotenoid biosynthesis	2/127	171/25681	0.207365	0.327419	0.218279	Pepsico1_Contig14255.mrna2/Pepsico1_Contig27033.mrna2	2
map00780	Biotin metabolism	1/127	70/25681	0.293546	0.440319	0.293546	Pepsico2_Contig19468.mrna1	1
map00130	Ubiquinone and other terpenoid-quinone biosynthesis	1/127	136/25681	0.491358	0.70194	0.46796	Pepsico2_Contig9372.mrna2	1
map03008	Ribosome biogenesis in eukaryotes	2/127	348/25681	0.515294	0.702674	0.468449	Pepsico2_Contig4588.mrna1/Pepsico1_Contig4467.mrna1	2
map00030	Pentose phosphate pathway	2/127	388/25681	0.574168	0.726444	0.484296	Pepsico1_Contig33148.mrna1/Pepsico2_Contig7641.mrna1	2
map00561	Glycerolipid metabolism	2/127	393/25681	0.581155	0.726444	0.484296	Pepsico1_Contig24999.mrna2/Pepsico1_Contig14170.mrna2	2
map03060	Protein export	1/127	213/25681	0.653667	0.7844	0.522933	Pepsico1_Contig1897.mrna1	1
map01210	2-Oxocarboxylic acid metabolism	1/127	313/25681	0.790125	0.881119	0.587413	Pepsico2_Contig7955.mrna3	1
map00052	Galactose metabolism	1/127	321/25681	0.798386	0.881119	0.587413	Pepsico1_Contig4578.mrna1	1
map00020	Citrate cycle (TCA cycle)	1/127	403/25681	0.866511	0.881119	0.587413	Pepsico2_Contig7955.mrna3	1
map04712	Circadian rhythm - plant	1/127	417/25681	0.875602	0.881119	0.587413	Pepsico2_Contig4588.mrna1	1
map03020	RNA polymerase	1/127	426/25681	0.881119	0.881119	0.587413	Pepsico2_Contig15188.mrna1	1

## Sheet: Table S6
Table S6 Genes possibly related to differential yield in the 444 introgressed genes.
Type	Gene	Chr	Start	End	eggNOG	Pfam	SwissProt	NR
light-harvesting chlorophyll a/b binding proteins	Pepsico1_Contig8461.mrna1	4A	226318619	226320324	The light-harvesting complex (LHC) functions as a light receptor, it captures and delivers excitation energy to photosystems with which it is closely associated	Chlorophyll A-B binding protein	Chlorophyll a-b binding protein CP26, chloroplastic	chlorophyll a-b binding protein CP26, chloroplastic
	Pepsico1_Contig7720.mrna1	4A	226318556	226320324	The light-harvesting complex (LHC) functions as a light receptor, it captures and delivers excitation energy to photosystems with which it is closely associated	Chlorophyll A-B binding protein	Chlorophyll a-b binding protein CP26, chloroplastic	chlorophyll a-b binding protein CP26, chloroplastic
	Pepsico1_Contig6731.mrna2	4A	226318652	226320324	The light-harvesting complex (LHC) functions as a light receptor, it captures and delivers excitation energy to photosystems with which it is closely associated	Chlorophyll A-B binding protein	Chlorophyll a-b binding protein CP26, chloroplastic	chlorophyll a-b binding protein CP26, chloroplastic
	Pepsico1_Contig4411.mrna1	4A	226318427	226320324	The light-harvesting complex (LHC) functions as a light receptor, it captures and delivers excitation energy to photosystems with which it is closely associated	Chlorophyll A-B binding protein	Chlorophyll a-b binding protein CP26, chloroplastic	chlorophyll a-b binding protein CP26, chloroplastic
	Pepsico1_Contig7037.mrna1	4A	226318634	226320324	The light-harvesting complex (LHC) functions as a light receptor, it captures and delivers excitation energy to photosystems with which it is closely associated	Chlorophyll A-B binding protein	Chlorophyll a-b binding protein CP26, chloroplastic	chlorophyll a-b binding protein CP26, chloroplastic
	Pepsico1_Contig7159.mrna1	4A	226318629	226320319	The light-harvesting complex (LHC) functions as a light receptor, it captures and delivers excitation energy to photosystems with which it is closely associated	Chlorophyll A-B binding protein	Chlorophyll a-b binding protein CP26, chloroplastic	chlorophyll a-b binding protein CP26, chloroplastic
	Pepsico1_Contig8478.mrna2	4A	226318576	226320324	The light-harvesting complex (LHC) functions as a light receptor, it captures and delivers excitation energy to photosystems with which it is closely associated	Chlorophyll A-B binding protein	Chlorophyll a-b binding protein CP26, chloroplastic	chlorophyll a-b binding protein CP26, chloroplastic
	Pepsico1_Contig5883.mrna2	4A	226318625	226320324	The light-harvesting complex (LHC) functions as a light receptor, it captures and delivers excitation energy to photosystems with which it is closely associated	Chlorophyll A-B binding protein	Chlorophyll a-b binding protein CP26, chloroplastic	chlorophyll a-b binding protein CP26, chloroplastic
	Pepsico1_Contig6846.mrna2	4A	226318628	226320324	The light-harvesting complex (LHC) functions as a light receptor, it captures and delivers excitation energy to photosystems with which it is closely associated	Chlorophyll A-B binding protein	Chlorophyll a-b binding protein CP26, chloroplastic	chlorophyll a-b binding protein CP26, chloroplastic
	Pepsico1_Contig6305.mrna2	4A	226318628	226320324	The light-harvesting complex (LHC) functions as a light receptor, it captures and delivers excitation energy to photosystems with which it is closely associated	NA	Chlorophyll a-b binding protein CP26, chloroplastic	unnamed protein product
	Pepsico1_Contig8453.mrna2	4A	226318606	226320324	The light-harvesting complex (LHC) functions as a light receptor, it captures and delivers excitation energy to photosystems with which it is closely associated	Chlorophyll A-B binding protein	Chlorophyll a-b binding protein CP26, chloroplastic	chlorophyll a-b binding protein CP26, chloroplastic
	Pepsico2_Contig15118.mrna2	4A	226318585	226320324	The light-harvesting complex (LHC) functions as a light receptor, it captures and delivers excitation energy to photosystems with which it is closely associated	Chlorophyll A-B binding protein	Chlorophyll a-b binding protein CP26, chloroplastic	chlorophyll a-b binding protein CP26, chloroplastic
	Pepsico1_Contig6329.mrna2	4A	226318632	226320324	The light-harvesting complex (LHC) functions as a light receptor, it captures and delivers excitation energy to photosystems with which it is closely associated	Chlorophyll A-B binding protein	Chlorophyll a-b binding protein CP26, chloroplastic	chlorophyll a-b binding protein CP26, chloroplastic
	Pepsico1_Contig8344.mrna1	4A	226318632	226320320	The light-harvesting complex (LHC) functions as a light receptor, it captures and delivers excitation energy to photosystems with which it is closely associated	Chlorophyll A-B binding protein	Chlorophyll a-b binding protein CP26, chloroplastic	chlorophyll a-b binding protein CP26, chloroplastic
	Pepsico1_Contig7211.mrna3	4A	226318626	226320324	The light-harvesting complex (LHC) functions as a light receptor, it captures and delivers excitation energy to photosystems with which it is closely associated	Chlorophyll A-B binding protein	Chlorophyll a-b binding protein CP26, chloroplastic	chlorophyll a-b binding protein CP26, chloroplastic
	Pepsico1_Contig6866.mrna1	4A	226318629	226320324	The light-harvesting complex (LHC) functions as a light receptor, it captures and delivers excitation energy to photosystems with which it is closely associated	Chlorophyll A-B binding protein	Chlorophyll a-b binding protein CP26, chloroplastic	chlorophyll a-b binding protein CP26, chloroplastic
	Pepsico1_Contig8464.mrna2	4A	226318604	226320324	The light-harvesting complex (LHC) functions as a light receptor, it captures and delivers excitation energy to photosystems with which it is closely associated	Chlorophyll A-B binding protein	Chlorophyll a-b binding protein CP26, chloroplastic	chlorophyll a-b binding protein CP26, chloroplastic
	Pepsico1_Contig7198.mrna1	4A	226318577	226320324	The light-harvesting complex (LHC) functions as a light receptor, it captures and delivers excitation energy to photosystems with which it is closely associated	Chlorophyll A-B binding protein	Chlorophyll a-b binding protein CP26, chloroplastic	chlorophyll a-b binding protein CP26, chloroplastic
	Pepsico1_Contig6771.mrna2	4A	226318628	226320324	The light-harvesting complex (LHC) functions as a light receptor, it captures and delivers excitation energy to photosystems with which it is closely associated	Chlorophyll A-B binding protein	Chlorophyll a-b binding protein CP26, chloroplastic	chlorophyll a-b binding protein CP26, chloroplastic
cytochrome P450 enzymes	Pepsico1_Contig19356.mrna1	3C	102210589	102214397	Belongs to the cytochrome P450 family	Cytochrome P450	Cytochrome P450 72A15	cytochrome P450 72A15
	Pepsico1_Contig19356.mrna2	3C	102230174	102233982	Belongs to the cytochrome P450 family	Cytochrome P450	Cytochrome P450 72A15	cytochrome P450 72A15
	Pepsico1_Contig11427.mrna1	2C	576930310	576932211	Belongs to the cytochrome P450 family	Cytochrome P450	Cytochrome P450 94A1	hypothetical protein CFC21_058390
	Pepsico1_Contig22164.mrna1	3C	101619482	101622513	Belongs to the cytochrome P450 family	NA	Secologanin synthase	putative cytochrome P450
	Pepsico1_Contig21359.mrna1	2C	576930310	576932211	Belongs to the cytochrome P450 family	Cytochrome P450	Cytochrome P450 94A1	hypothetical protein CFC21_058390
	Pepsico1_Contig8543.mrna2	3C	102230174	102233982	Belongs to the cytochrome P450 family	Cytochrome P450	Cytochrome P450 72A15	cytochrome P450 72A15
	Pepsico1_Contig8543.mrna1	3C	102210589	102214397	Belongs to the cytochrome P450 family	Cytochrome P450	Cytochrome P450 72A15	cytochrome P450 72A15
	Pepsico1_Contig22287.mrna1	3C	101507464	101509975	Belongs to the cytochrome P450 family	NA	Cytochrome P450 CYP749A22	cytochrome P450 monooxygenase
	Pepsico1_Contig8746.mrna1	3C	101619482	101622513	Belongs to the cytochrome P450 family	NA	Secologanin synthase	putative cytochrome P450
	Pepsico1_Contig12165.mrna1	3C	101507464	101509975	Belongs to the cytochrome P450 family	NA	Cytochrome P450 CYP749A22	cytochrome P450 monooxygenase
bZIP transcription factors	Pepsico1_Contig12249.mrna1	5D	191699683	191704688	transcription factor	G-box binding protein MFMR | bZIP transcription factor | Disordered region downstream of MFMR	bZIP transcription factor 1-D	bZIP transcription factor 1-D
	Pepsico1_Contig10112.mrna2	5D	191699677	191704627	transcription factor	G-box binding protein MFMR | Disordered region downstream of MFMR | bZIP transcription factor	bZIP transcription factor 1-D	bZIP transcription factor 1-D
	Pepsico1_Contig22188.mrna2	5D	191699677	191704627	transcription factor	G-box binding protein MFMR | Disordered region downstream of MFMR | bZIP transcription factor	bZIP transcription factor 1-D	bZIP transcription factor 1-D
	Pepsico1_Contig26030.mrna2	5D	191699684	191704608	transcription factor	G-box binding protein MFMR | Disordered region downstream of MFMR | bZIP transcription factor	bZIP transcription factor 1-D	bZIP transcription factor 1-D
	Pepsico2_Contig18918.mrna1	5D	191699595	191704790	transcription factor	G-box binding protein MFMR | Disordered region downstream of MFMR | bZIP transcription factor	bZIP transcription factor 1-D	bZIP transcription factor 1-D
	Pepsico1_Contig21985.mrna1	5D	191699683	191704688	transcription factor	G-box binding protein MFMR | bZIP transcription factor | Disordered region downstream of MFMR	bZIP transcription factor 1-D	bZIP transcription factor 1-D
	Pepsico2_Contig308.mrna1	5D	191699595	191704691	transcription factor	G-box binding protein MFMR | Disordered region downstream of MFMR | bZIP transcription factor	bZIP transcription factor 1-D	bZIP transcription factor 1-D

## Sheet: Table S7
Table S7 Climatic data of selected accessions for selective sweep analysis
Group	Code	Province	City	Longitude	Latitude	Average altitude (m)	Average precipitation (mm)	Annual average temperature (℃)	Frost-free period (day)	Annual average sunshine (h)	Accumulated temperature (d·℃)
YG	R78	Guizhou	weining	104.28	26.87	1577.4	1971	16.8	250	1754.5	6000
	R85	Yunnan	qiaojia	102.924	26.9124	2000	822.7	21	220	2134.2	7224.2
	R90	Yunnan	lijiang	100.228	26.855	2418	1000	15.4	250	2500	5000
	R109	Sichuan	shaojue	102.847	28.0115	2170	1021	13.5	226	1050	4000
GNQ	R69	Gansu	tongwei	105.242	35.211	1970.5	600	7.7	170	2430	2371.4
	R70	Gansu	pingliang	106.685	35.5428	2000	482	8.8	163	1981	2862.8
	R72	Gansu	jingtai	104.063	37.1836	1610	184.8	8.2	175	2652	3038
	R95	Qinghai	xining	101.779	36.6232	3137	370	7.6	129.1	1939.7	2800
	R126	Ningxia	guyuan	106.285	36.0046	1850	563.4	7.75	122	2220.65	2350

## Sheet: Table S8
Table S8 The GO enrichment analysis result for arid adaptation
ID	Description	GeneRatio	BgRatio	pvalue	p.adjust	qvalue	geneID	Count
GO:0020037	heme binding	82/6473	182/42294	1.27546e-21	3.56937e-18	2.90527e-18	Pepsico1_Contig10259.mrna1/Pepsico1_Contig10816.mrna1/Pepsico1_Contig10839.mrna1/Pepsico1_Contig10841.mrna1/Pepsico1_Contig10867.mrna1/Pepsico1_Contig11551.mrna1/Pepsico1_Contig11616.mrna1/Pepsico1_Contig11898.mrna1/Pepsico1_Contig12018.mrna1/Pepsico1_Contig12056.mrna1/Pepsico1_Contig12258.mrna1/Pepsico1_Contig12272.mrna1/Pepsico1_Contig12288.mrna1/Pepsico1_Contig12345.mrna1/Pepsico1_Contig12354.…	82
GO:0042737	drug catabolic process	145/6473	430/42294	1.40637e-21	3.56937e-18	2.90527e-18	Pepsico1_Contig10259.mrna1/Pepsico1_Contig10816.mrna1/Pepsico1_Contig10839.mrna1/Pepsico1_Contig10841.mrna1/Pepsico1_Contig10867.mrna1/Pepsico1_Contig11463.mrna1/Pepsico1_Contig11551.mrna1/Pepsico1_Contig11616.mrna1/Pepsico1_Contig11881.mrna3/Pepsico1_Contig11898.mrna1/Pepsico1_Contig12018.mrna1/Pepsico1_Contig12019.mrna1/Pepsico1_Contig12056.mrna1/Pepsico1_Contig12258.mrna1/Pepsico1_Contig12272.…	145
GO:0004096	catalase activity	77/6473	167/42294	3.79205e-21	6.41615e-18	5.22239e-18	Pepsico1_Contig10259.mrna1/Pepsico1_Contig10816.mrna1/Pepsico1_Contig10839.mrna1/Pepsico1_Contig10841.mrna1/Pepsico1_Contig10867.mrna1/Pepsico1_Contig11551.mrna1/Pepsico1_Contig11616.mrna1/Pepsico1_Contig11898.mrna1/Pepsico1_Contig12018.mrna1/Pepsico1_Contig12056.mrna1/Pepsico1_Contig12258.mrna1/Pepsico1_Contig12272.mrna1/Pepsico1_Contig12288.mrna1/Pepsico1_Contig12345.mrna1/Pepsico1_Contig12354.…	77
GO:0050660	flavin adenine dinucleotide binding	112/6473	301/42294	1.02361e-20	1.29896e-17	1.05728e-17	Pepsico1_Contig10860.mrna1/Pepsico1_Contig11405.mrna1/Pepsico1_Contig12610.mrna1/Pepsico1_Contig12617.mrna1/Pepsico1_Contig12827.mrna1/Pepsico1_Contig12827.mrna2/Pepsico1_Contig12955.mrna1/Pepsico1_Contig12957.mrna1/Pepsico1_Contig13083.mrna1/Pepsico1_Contig13190.mrna2/Pepsico1_Contig13603.mrna1/Pepsico1_Contig13816.mrna2/Pepsico1_Contig14588.mrna1/Pepsico1_Contig14921.mrna1/Pepsico1_Contig15117.…	112
GO:1901529	positive regulation of anion channel activity	40/6473	58/42294	5.56989e-20	4.03897e-17	3.28749e-17	Pepsico1_Contig14588.mrna1/Pepsico1_Contig14921.mrna1/Pepsico1_Contig15117.mrna1/Pepsico1_Contig15117.mrna2/Pepsico1_Contig16740.mrna1/Pepsico1_Contig16740.mrna2/Pepsico1_Contig18328.mrna1/Pepsico1_Contig18511.mrna1/Pepsico1_Contig18581.mrna2/Pepsico1_Contig18859.mrna2/Pepsico1_Contig18859.mrna3/Pepsico1_Contig19058.mrna1/Pepsico1_Contig19294.mrna1/Pepsico1_Contig19294.mrna2/Pepsico1_Contig25740.…	40
GO:1903793	positive regulation of anion transport	40/6473	58/42294	5.56989e-20	4.03897e-17	3.28749e-17	Pepsico1_Contig14588.mrna1/Pepsico1_Contig14921.mrna1/Pepsico1_Contig15117.mrna1/Pepsico1_Contig15117.mrna2/Pepsico1_Contig16740.mrna1/Pepsico1_Contig16740.mrna2/Pepsico1_Contig18328.mrna1/Pepsico1_Contig18511.mrna1/Pepsico1_Contig18581.mrna2/Pepsico1_Contig18859.mrna2/Pepsico1_Contig18859.mrna3/Pepsico1_Contig19058.mrna1/Pepsico1_Contig19294.mrna1/Pepsico1_Contig19294.mrna2/Pepsico1_Contig25740.…	40
GO:1903961	positive regulation of anion transmembrane transport	40/6473	58/42294	5.56989e-20	4.03897e-17	3.28749e-17	Pepsico1_Contig14588.mrna1/Pepsico1_Contig14921.mrna1/Pepsico1_Contig15117.mrna1/Pepsico1_Contig15117.mrna2/Pepsico1_Contig16740.mrna1/Pepsico1_Contig16740.mrna2/Pepsico1_Contig18328.mrna1/Pepsico1_Contig18511.mrna1/Pepsico1_Contig18581.mrna2/Pepsico1_Contig18859.mrna2/Pepsico1_Contig18859.mrna3/Pepsico1_Contig19058.mrna1/Pepsico1_Contig19294.mrna1/Pepsico1_Contig19294.mrna2/Pepsico1_Contig25740.…	40
GO:0071000	response to magnetism	39/6473	56/42294	9.3688e-20	5.284e-17	4.30088e-17	Pepsico1_Contig14588.mrna1/Pepsico1_Contig14921.mrna1/Pepsico1_Contig15117.mrna1/Pepsico1_Contig15117.mrna2/Pepsico1_Contig16740.mrna1/Pepsico1_Contig16740.mrna2/Pepsico1_Contig18328.mrna1/Pepsico1_Contig18511.mrna1/Pepsico1_Contig18581.mrna2/Pepsico1_Contig18859.mrna2/Pepsico1_Contig18859.mrna3/Pepsico1_Contig19058.mrna1/Pepsico1_Contig19294.mrna1/Pepsico1_Contig19294.mrna2/Pepsico1_Contig25740.…	39
GO:1902448	positive regulation of shade avoidance	39/6473	56/42294	9.3688e-20	5.284e-17	4.30088e-17	Pepsico1_Contig14588.mrna1/Pepsico1_Contig14921.mrna1/Pepsico1_Contig15117.mrna1/Pepsico1_Contig15117.mrna2/Pepsico1_Contig16740.mrna1/Pepsico1_Contig16740.mrna2/Pepsico1_Contig18328.mrna1/Pepsico1_Contig18511.mrna1/Pepsico1_Contig18581.mrna2/Pepsico1_Contig18859.mrna2/Pepsico1_Contig18859.mrna3/Pepsico1_Contig19058.mrna1/Pepsico1_Contig19294.mrna1/Pepsico1_Contig19294.mrna2/Pepsico1_Contig25740.…	39
GO:0005509	calcium ion binding	133/6473	400/42294	2.55016e-19	1.29446e-16	1.05362e-16	Pepsico1_Contig10671.mrna1/Pepsico1_Contig11226.mrna3/Pepsico1_Contig12729.mrna1/Pepsico1_Contig12729.mrna2/Pepsico1_Contig1275.mrna1/Pepsico1_Contig12842.mrna1/Pepsico1_Contig12968.mrna1/Pepsico1_Contig1522.mrna1/Pepsico1_Contig1666.mrna1/Pepsico1_Contig1671.mrna1/Pepsico1_Contig16970.mrna1/Pepsico1_Contig1704.mrna2/Pepsico1_Contig1743.mrna2/Pepsico1_Contig1813.mrna2/Pepsico1_Contig18754.mrna1/P…	133
GO:0010343	singlet oxygen-mediated programmed cell death	39/6473	59/42294	1.65114e-18	7.20034e-16	5.86067e-16	Pepsico1_Contig14588.mrna1/Pepsico1_Contig14921.mrna1/Pepsico1_Contig15117.mrna1/Pepsico1_Contig15117.mrna2/Pepsico1_Contig16740.mrna1/Pepsico1_Contig16740.mrna2/Pepsico1_Contig18328.mrna1/Pepsico1_Contig18511.mrna1/Pepsico1_Contig18581.mrna2/Pepsico1_Contig18859.mrna2/Pepsico1_Contig18859.mrna3/Pepsico1_Contig19058.mrna1/Pepsico1_Contig19294.mrna1/Pepsico1_Contig19294.mrna2/Pepsico1_Contig25740.…	39
GO:0017001	antibiotic catabolic process	99/6473	266/42294	1.70221e-18	7.20034e-16	5.86067e-16	Pepsico1_Contig10259.mrna1/Pepsico1_Contig10816.mrna1/Pepsico1_Contig10839.mrna1/Pepsico1_Contig10841.mrna1/Pepsico1_Contig10867.mrna1/Pepsico1_Contig11551.mrna1/Pepsico1_Contig11616.mrna1/Pepsico1_Contig11881.mrna3/Pepsico1_Contig11898.mrna1/Pepsico1_Contig12018.mrna1/Pepsico1_Contig12019.mrna1/Pepsico1_Contig12056.mrna1/Pepsico1_Contig12258.mrna1/Pepsico1_Contig12272.mrna1/Pepsico1_Contig12288.…	99
GO:0032411	positive regulation of transporter activity	40/6473	62/42294	2.23534e-18	8.10472e-16	6.59678e-16	Pepsico1_Contig14588.mrna1/Pepsico1_Contig14921.mrna1/Pepsico1_Contig15117.mrna1/Pepsico1_Contig15117.mrna2/Pepsico1_Contig16740.mrna1/Pepsico1_Contig16740.mrna2/Pepsico1_Contig18328.mrna1/Pepsico1_Contig18511.mrna1/Pepsico1_Contig18581.mrna2/Pepsico1_Contig18859.mrna2/Pepsico1_Contig18859.mrna3/Pepsico1_Contig19058.mrna1/Pepsico1_Contig19294.mrna1/Pepsico1_Contig19294.mrna2/Pepsico1_Contig25740.…	40
GO:0032414	positive regulation of ion transmembrane transporter activity	40/6473	62/42294	2.23534e-18	8.10472e-16	6.59678e-16	Pepsico1_Contig14588.mrna1/Pepsico1_Contig14921.mrna1/Pepsico1_Contig15117.mrna1/Pepsico1_Contig15117.mrna2/Pepsico1_Contig16740.mrna1/Pepsico1_Contig16740.mrna2/Pepsico1_Contig18328.mrna1/Pepsico1_Contig18511.mrna1/Pepsico1_Contig18581.mrna2/Pepsico1_Contig18859.mrna2/Pepsico1_Contig18859.mrna3/Pepsico1_Contig19058.mrna1/Pepsico1_Contig19294.mrna1/Pepsico1_Contig19294.mrna2/Pepsico1_Contig25740.…	40
GO:1902446	regulation of shade avoidance	42/6473	68/42294	3.4622e-18	1.17161e-15	9.53624e-16	Pepsico1_Contig14588.mrna1/Pepsico1_Contig14921.mrna1/Pepsico1_Contig15117.mrna1/Pepsico1_Contig15117.mrna2/Pepsico1_Contig16740.mrna1/Pepsico1_Contig16740.mrna2/Pepsico1_Contig18328.mrna1/Pepsico1_Contig18511.mrna1/Pepsico1_Contig18581.mrna2/Pepsico1_Contig18859.mrna2/Pepsico1_Contig18859.mrna3/Pepsico1_Contig19058.mrna1/Pepsico1_Contig19294.mrna1/Pepsico1_Contig19294.mrna2/Pepsico1_Contig25740.…	42
GO:0010359	regulation of anion channel activity	60/6473	124/42294	4.48204e-18	1.42193e-15	1.15737e-15	Pepsico1_Contig11767.mrna1/Pepsico1_Contig11915.mrna1/Pepsico1_Contig11915.mrna2/Pepsico1_Contig14588.mrna1/Pepsico1_Contig14921.mrna1/Pepsico1_Contig15117.mrna1/Pepsico1_Contig15117.mrna2/Pepsico1_Contig16740.mrna1/Pepsico1_Contig16740.mrna2/Pepsico1_Contig18328.mrna1/Pepsico1_Contig18511.mrna1/Pepsico1_Contig18581.mrna2/Pepsico1_Contig18859.mrna2/Pepsico1_Contig18859.mrna3/Pepsico1_Contig19058.…	60
GO:0009410	response to xenobiotic stimulus	82/6473	204/42294	6.86641e-18	2.05023e-15	1.66877e-15	Pepsico1_Contig10259.mrna1/Pepsico1_Contig10816.mrna1/Pepsico1_Contig10839.mrna1/Pepsico1_Contig10841.mrna1/Pepsico1_Contig10867.mrna1/Pepsico1_Contig11551.mrna1/Pepsico1_Contig11616.mrna1/Pepsico1_Contig11898.mrna1/Pepsico1_Contig12018.mrna1/Pepsico1_Contig12056.mrna1/Pepsico1_Contig12258.mrna1/Pepsico1_Contig12272.mrna1/Pepsico1_Contig12288.mrna1/Pepsico1_Contig12345.mrna1/Pepsico1_Contig12354.…	82
GO:0004601	peroxidase activity	92/6473	249/42294	4.64666e-17	1.31036e-14	1.06656e-14	Pepsico1_Contig10259.mrna1/Pepsico1_Contig10816.mrna1/Pepsico1_Contig10839.mrna1/Pepsico1_Contig10841.mrna1/Pepsico1_Contig10867.mrna1/Pepsico1_Contig11551.mrna1/Pepsico1_Contig11616.mrna1/Pepsico1_Contig11898.mrna1/Pepsico1_Contig12018.mrna1/Pepsico1_Contig12056.mrna1/Pepsico1_Contig12258.mrna1/Pepsico1_Contig12272.mrna1/Pepsico1_Contig12288.mrna1/Pepsico1_Contig12345.mrna1/Pepsico1_Contig12354.…	92
GO:1901672	positive regulation of systemic acquired resistance	39/6473	64/42294	1.06288e-16	2.61663e-14	2.12979e-14	Pepsico1_Contig14588.mrna1/Pepsico1_Contig14921.mrna1/Pepsico1_Contig15117.mrna1/Pepsico1_Contig15117.mrna2/Pepsico1_Contig16740.mrna1/Pepsico1_Contig16740.mrna2/Pepsico1_Contig18328.mrna1/Pepsico1_Contig18511.mrna1/Pepsico1_Contig18581.mrna2/Pepsico1_Contig18859.mrna2/Pepsico1_Contig18859.mrna3/Pepsico1_Contig19058.mrna1/Pepsico1_Contig19294.mrna1/Pepsico1_Contig19294.mrna2/Pepsico1_Contig25740.…	39
GO:0016684	oxidoreductase activity, acting on peroxide as acceptor	92/6473	252/42294	1.12481e-16	2.61663e-14	2.12979e-14	Pepsico1_Contig10259.mrna1/Pepsico1_Contig10816.mrna1/Pepsico1_Contig10839.mrna1/Pepsico1_Contig10841.mrna1/Pepsico1_Contig10867.mrna1/Pepsico1_Contig11551.mrna1/Pepsico1_Contig11616.mrna1/Pepsico1_Contig11898.mrna1/Pepsico1_Contig12018.mrna1/Pepsico1_Contig12056.mrna1/Pepsico1_Contig12258.mrna1/Pepsico1_Contig12272.mrna1/Pepsico1_Contig12288.mrna1/Pepsico1_Contig12345.mrna1/Pepsico1_Contig12354.…	92
GO:0010021	amylopectin biosynthetic process	48/6473	91/42294	1.13408e-16	2.61663e-14	2.12979e-14	Pepsico1_Contig14340.mrna1/Pepsico1_Contig14360.mrna1/Pepsico1_Contig14360.mrna2/Pepsico1_Contig16799.mrna2/Pepsico1_Contig18391.mrna1/Pepsico1_Contig24670.mrna1/Pepsico1_Contig24670.mrna2/Pepsico1_Contig24738.mrna1/Pepsico1_Contig25554.mrna1/Pepsico1_Contig28481.mrna1/Pepsico1_Contig29718.mrna2/Pepsico1_Contig33829.mrna1/Pepsico1_Contig33829.mrna2/Pepsico1_Contig35114.mrna1/Pepsico1_Contig36498.…	48
GO:2000896	amylopectin metabolic process	48/6473	91/42294	1.13408e-16	2.61663e-14	2.12979e-14	Pepsico1_Contig14340.mrna1/Pepsico1_Contig14360.mrna1/Pepsico1_Contig14360.mrna2/Pepsico1_Contig16799.mrna2/Pepsico1_Contig18391.mrna1/Pepsico1_Contig24670.mrna1/Pepsico1_Contig24670.mrna2/Pepsico1_Contig24738.mrna1/Pepsico1_Contig25554.mrna1/Pepsico1_Contig28481.mrna1/Pepsico1_Contig29718.mrna2/Pepsico1_Contig33829.mrna1/Pepsico1_Contig33829.mrna2/Pepsico1_Contig35114.mrna1/Pepsico1_Contig36498.…	48
GO:0010244	response to low fluence blue light stimulus by blue low-fluence system	47/6473	88/42294	1.22653e-16	2.70689e-14	2.20326e-14	Pepsico1_Contig11751.mrna1/Pepsico1_Contig12483.mrna1/Pepsico1_Contig14588.mrna1/Pepsico1_Contig14921.mrna1/Pepsico1_Contig15117.mrna1/Pepsico1_Contig15117.mrna2/Pepsico1_Contig16740.mrna1/Pepsico1_Contig16740.mrna2/Pepsico1_Contig18328.mrna1/Pepsico1_Contig18511.mrna1/Pepsico1_Contig18581.mrna2/Pepsico1_Contig18859.mrna2/Pepsico1_Contig18859.mrna3/Pepsico1_Contig19058.mrna1/Pepsico1_Contig19294.…	47
GO:0071949	FAD binding	57/6473	121/42294	1.42192e-16	3.00736e-14	2.44782e-14	Pepsico1_Contig12827.mrna1/Pepsico1_Contig12827.mrna2/Pepsico1_Contig14588.mrna1/Pepsico1_Contig14921.mrna1/Pepsico1_Contig15117.mrna1/Pepsico1_Contig15117.mrna2/Pepsico1_Contig16740.mrna1/Pepsico1_Contig16740.mrna2/Pepsico1_Contig18328.mrna1/Pepsico1_Contig18506.mrna1/Pepsico1_Contig18506.mrna2/Pepsico1_Contig18511.mrna1/Pepsico1_Contig18581.mrna2/Pepsico1_Contig18859.mrna2/Pepsico1_Contig18859.…	57
GO:0071452	cellular response to singlet oxygen	39/6473	65/42294	2.26368e-16	4.59617e-14	3.74103e-14	Pepsico1_Contig14588.mrna1/Pepsico1_Contig14921.mrna1/Pepsico1_Contig15117.mrna1/Pepsico1_Contig15117.mrna2/Pepsico1_Contig16740.mrna1/Pepsico1_Contig16740.mrna2/Pepsico1_Contig18328.mrna1/Pepsico1_Contig18511.mrna1/Pepsico1_Contig18581.mrna2/Pepsico1_Contig18859.mrna2/Pepsico1_Contig18859.mrna3/Pepsico1_Contig19058.mrna1/Pepsico1_Contig19294.mrna1/Pepsico1_Contig19294.mrna2/Pepsico1_Contig25740.…	39
GO:1901332	negative regulation of lateral root development	40/6473	68/42294	2.48061e-16	4.84292e-14	3.94187e-14	Pepsico1_Contig14588.mrna1/Pepsico1_Contig14921.mrna1/Pepsico1_Contig15117.mrna1/Pepsico1_Contig15117.mrna2/Pepsico1_Contig16740.mrna1/Pepsico1_Contig16740.mrna2/Pepsico1_Contig18328.mrna1/Pepsico1_Contig18511.mrna1/Pepsico1_Contig18581.mrna2/Pepsico1_Contig18859.mrna2/Pepsico1_Contig18859.mrna3/Pepsico1_Contig19058.mrna1/Pepsico1_Contig19294.mrna1/Pepsico1_Contig19294.mrna2/Pepsico1_Contig25740.…	40
GO:0008559	ATPase-coupled xenobiotic transmembrane transporter activity	23/6473	26/42294	2.79049e-16	4.88432e-14	3.97556e-14	Pepsico1_Contig26638.mrna1/Pepsico1_Contig26638.mrna2/Pepsico1_Contig29621.mrna1/Pepsico1_Contig29621.mrna2/Pepsico1_Contig30757.mrna1/Pepsico1_Contig30757.mrna2/Pepsico1_Contig32154.mrna2/Pepsico1_Contig35874.mrna1/Pepsico1_Contig35874.mrna2/Pepsico1_Contig36100.mrna1/Pepsico1_Contig36100.mrna2/Pepsico1_Contig36440.mrna1/Pepsico1_Contig36440.mrna2/Pepsico1_Contig36507.mrna1/Pepsico1_Contig36507.…	23
GO:0042908	xenobiotic transport	23/6473	26/42294	2.79049e-16	4.88432e-14	3.97556e-14	Pepsico1_Contig26638.mrna1/Pepsico1_Contig26638.mrna2/Pepsico1_Contig29621.mrna1/Pepsico1_Contig29621.mrna2/Pepsico1_Contig30757.mrna1/Pepsico1_Contig30757.mrna2/Pepsico1_Contig32154.mrna2/Pepsico1_Contig35874.mrna1/Pepsico1_Contig35874.mrna2/Pepsico1_Contig36100.mrna1/Pepsico1_Contig36100.mrna2/Pepsico1_Contig36440.mrna1/Pepsico1_Contig36440.mrna2/Pepsico1_Contig36507.mrna1/Pepsico1_Contig36507.…	23
GO:0042910	xenobiotic transmembrane transporter activity	23/6473	26/42294	2.79049e-16	4.88432e-14	3.97556e-14	Pepsico1_Contig26638.mrna1/Pepsico1_Contig26638.mrna2/Pepsico1_Contig29621.mrna1/Pepsico1_Contig29621.mrna2/Pepsico1_Contig30757.mrna1/Pepsico1_Contig30757.mrna2/Pepsico1_Contig32154.mrna2/Pepsico1_Contig35874.mrna1/Pepsico1_Contig35874.mrna2/Pepsico1_Contig36100.mrna1/Pepsico1_Contig36100.mrna2/Pepsico1_Contig36440.mrna1/Pepsico1_Contig36440.mrna2/Pepsico1_Contig36507.mrna1/Pepsico1_Contig36507.…	23
GO:0036473	cell death in response to oxidative stress	41/6473	72/42294	5.19783e-16	8.24505e-14	6.71101e-14	Pepsico1_Contig14588.mrna1/Pepsico1_Contig14921.mrna1/Pepsico1_Contig15117.mrna1/Pepsico1_Contig15117.mrna2/Pepsico1_Contig16740.mrna1/Pepsico1_Contig16740.mrna2/Pepsico1_Contig16825.mrna1/Pepsico1_Contig18328.mrna1/Pepsico1_Contig18511.mrna1/Pepsico1_Contig18581.mrna2/Pepsico1_Contig18859.mrna2/Pepsico1_Contig18859.mrna3/Pepsico1_Contig19058.mrna1/Pepsico1_Contig19294.mrna1/Pepsico1_Contig19294.…	41
GO:0097468	programmed cell death in response to reactive oxygen species	41/6473	72/42294	5.19783e-16	8.24505e-14	6.71101e-14	Pepsico1_Contig14588.mrna1/Pepsico1_Contig14921.mrna1/Pepsico1_Contig15117.mrna1/Pepsico1_Contig15117.mrna2/Pepsico1_Contig16740.mrna1/Pepsico1_Contig16740.mrna2/Pepsico1_Contig16825.mrna1/Pepsico1_Contig18328.mrna1/Pepsico1_Contig18511.mrna1/Pepsico1_Contig18581.mrna2/Pepsico1_Contig18859.mrna2/Pepsico1_Contig18859.mrna3/Pepsico1_Contig19058.mrna1/Pepsico1_Contig19294.mrna1/Pepsico1_Contig19294.…	41
GO:1903034	regulation of response to wounding	41/6473	72/42294	5.19783e-16	8.24505e-14	6.71101e-14	Pepsico1_Contig10536.mrna1/Pepsico1_Contig10536.mrna2/Pepsico1_Contig10568.mrna1/Pepsico1_Contig10568.mrna2/Pepsico1_Contig20002.mrna1/Pepsico1_Contig20002.mrna2/Pepsico1_Contig20505.mrna1/Pepsico1_Contig20505.mrna2/Pepsico1_Contig21352.mrna1/Pepsico1_Contig21352.mrna2/Pepsico1_Contig34058.mrna1/Pepsico1_Contig36236.mrna2/Pepsico1_Contig37458.mrna3/Pepsico1_Contig37546.mrna1/Pepsico1_Contig37615.…	41
GO:0042744	hydrogen peroxide catabolic process	83/6473	223/42294	9.39943e-16	1.4458e-13	1.1768e-13	Pepsico1_Contig10259.mrna1/Pepsico1_Contig10816.mrna1/Pepsico1_Contig10839.mrna1/Pepsico1_Contig10841.mrna1/Pepsico1_Contig10867.mrna1/Pepsico1_Contig11551.mrna1/Pepsico1_Contig11616.mrna1/Pepsico1_Contig11898.mrna1/Pepsico1_Contig12018.mrna1/Pepsico1_Contig12056.mrna1/Pepsico1_Contig12258.mrna1/Pepsico1_Contig12272.mrna1/Pepsico1_Contig12288.mrna1/Pepsico1_Contig12345.mrna1/Pepsico1_Contig12354.…	83
GO:0010117	photoprotection	41/6473	73/42294	1.01004e-15	1.50792e-13	1.22736e-13	Pepsico1_Contig14588.mrna1/Pepsico1_Contig14921.mrna1/Pepsico1_Contig15117.mrna1/Pepsico1_Contig15117.mrna2/Pepsico1_Contig16740.mrna1/Pepsico1_Contig16740.mrna2/Pepsico1_Contig18328.mrna1/Pepsico1_Contig18511.mrna1/Pepsico1_Contig18581.mrna2/Pepsico1_Contig18859.mrna2/Pepsico1_Contig18859.mrna3/Pepsico1_Contig19058.mrna1/Pepsico1_Contig19294.mrna1/Pepsico1_Contig19294.mrna2/Pepsico1_Contig2398.m…	41
GO:0071482	cellular response to light stimulus	117/6473	368/42294	1.46157e-15	2.11969e-13	1.72531e-13	Pepsico1_Contig10407.mrna3/Pepsico1_Contig10777.mrna1/Pepsico1_Contig12804.mrna1/Pepsico1_Contig14021.mrna2/Pepsico1_Contig14082.mrna1/Pepsico1_Contig14360.mrna1/Pepsico1_Contig14360.mrna2/Pepsico1_Contig14588.mrna1/Pepsico1_Contig14921.mrna1/Pepsico1_Contig15117.mrna1/Pepsico1_Contig15117.mrna2/Pepsico1_Contig16740.mrna1/Pepsico1_Contig16740.mrna2/Pepsico1_Contig17260.mrna1/Pepsico1_Contig17546.…	117
GO:0071478	cellular response to radiation	122/6473	391/42294	1.75937e-15	2.48071e-13	2.01916e-13	Pepsico1_Contig10407.mrna3/Pepsico1_Contig10777.mrna1/Pepsico1_Contig12804.mrna1/Pepsico1_Contig14021.mrna2/Pepsico1_Contig14082.mrna1/Pepsico1_Contig14360.mrna1/Pepsico1_Contig14360.mrna2/Pepsico1_Contig14588.mrna1/Pepsico1_Contig14921.mrna1/Pepsico1_Contig15117.mrna1/Pepsico1_Contig15117.mrna2/Pepsico1_Contig15245.mrna1/Pepsico1_Contig16740.mrna1/Pepsico1_Contig16740.mrna2/Pepsico1_Contig17260.…	122
GO:0010310	regulation of hydrogen peroxide metabolic process	41/6473	74/42294	1.92932e-15	2.64682e-13	2.15436e-13	Pepsico1_Contig14588.mrna1/Pepsico1_Contig14921.mrna1/Pepsico1_Contig15117.mrna1/Pepsico1_Contig15117.mrna2/Pepsico1_Contig16740.mrna1/Pepsico1_Contig16740.mrna2/Pepsico1_Contig18328.mrna1/Pepsico1_Contig18511.mrna1/Pepsico1_Contig18581.mrna2/Pepsico1_Contig18859.mrna2/Pepsico1_Contig18859.mrna3/Pepsico1_Contig19058.mrna1/Pepsico1_Contig19294.mrna1/Pepsico1_Contig19294.mrna2/Pepsico1_Contig25740.…	41
GO:0009645	response to low light intensity stimulus	47/6473	94/42294	3.54478e-15	4.69808e-13	3.82397e-13	Pepsico1_Contig11751.mrna1/Pepsico1_Contig12483.mrna1/Pepsico1_Contig14588.mrna1/Pepsico1_Contig14921.mrna1/Pepsico1_Contig15117.mrna1/Pepsico1_Contig15117.mrna2/Pepsico1_Contig16740.mrna1/Pepsico1_Contig16740.mrna2/Pepsico1_Contig18328.mrna1/Pepsico1_Contig18511.mrna1/Pepsico1_Contig18581.mrna2/Pepsico1_Contig18859.mrna2/Pepsico1_Contig18859.mrna3/Pepsico1_Contig19058.mrna1/Pepsico1_Contig19294.…	47
GO:1903959	regulation of anion transmembrane transport	60/6473	139/42294	3.60963e-15	4.69808e-13	3.82397e-13	Pepsico1_Contig11767.mrna1/Pepsico1_Contig11915.mrna1/Pepsico1_Contig11915.mrna2/Pepsico1_Contig14588.mrna1/Pepsico1_Contig14921.mrna1/Pepsico1_Contig15117.mrna1/Pepsico1_Contig15117.mrna2/Pepsico1_Contig16740.mrna1/Pepsico1_Contig16740.mrna2/Pepsico1_Contig18328.mrna1/Pepsico1_Contig18511.mrna1/Pepsico1_Contig18581.mrna2/Pepsico1_Contig18859.mrna2/Pepsico1_Contig18859.mrna3/Pepsico1_Contig19058.…	60
GO:0044070	regulation of anion transport	64/6473	154/42294	4.07749e-15	5.17433e-13	4.21161e-13	Pepsico1_Contig11767.mrna1/Pepsico1_Contig11915.mrna1/Pepsico1_Contig11915.mrna2/Pepsico1_Contig14588.mrna1/Pepsico1_Contig14921.mrna1/Pepsico1_Contig15117.mrna1/Pepsico1_Contig15117.mrna2/Pepsico1_Contig16740.mrna1/Pepsico1_Contig16740.mrna2/Pepsico1_Contig18328.mrna1/Pepsico1_Contig18511.mrna1/Pepsico1_Contig18581.mrna2/Pepsico1_Contig18859.mrna2/Pepsico1_Contig18859.mrna3/Pepsico1_Contig19058.…	64
GO:0009631	cold acclimation	101/6473	304/42294	5.22374e-15	6.46725e-13	5.26397e-13	Pepsico1_Contig10259.mrna1/Pepsico1_Contig10816.mrna1/Pepsico1_Contig10839.mrna1/Pepsico1_Contig10841.mrna1/Pepsico1_Contig10867.mrna1/Pepsico1_Contig11551.mrna1/Pepsico1_Contig11616.mrna1/Pepsico1_Contig11898.mrna1/Pepsico1_Contig12018.mrna1/Pepsico1_Contig12056.mrna1/Pepsico1_Contig12258.mrna1/Pepsico1_Contig12272.mrna1/Pepsico1_Contig12288.mrna1/Pepsico1_Contig12345.mrna1/Pepsico1_Contig12354.…	101
GO:0031670	cellular response to nutrient	43/6473	82/42294	5.74637e-15	6.94489e-13	5.65275e-13	Pepsico1_Contig14588.mrna1/Pepsico1_Contig14921.mrna1/Pepsico1_Contig15117.mrna1/Pepsico1_Contig15117.mrna2/Pepsico1_Contig16740.mrna1/Pepsico1_Contig16740.mrna2/Pepsico1_Contig16867.mrna3/Pepsico1_Contig17766.mrna2/Pepsico1_Contig18250.mrna3/Pepsico1_Contig18328.mrna1/Pepsico1_Contig18511.mrna1/Pepsico1_Contig18581.mrna2/Pepsico1_Contig18859.mrna2/Pepsico1_Contig18859.mrna3/Pepsico1_Contig19058.…	43
GO:0000304	response to singlet oxygen	39/6473	70/42294	7.23715e-15	8.54321e-13	6.95369e-13	Pepsico1_Contig14588.mrna1/Pepsico1_Contig14921.mrna1/Pepsico1_Contig15117.mrna1/Pepsico1_Contig15117.mrna2/Pepsico1_Contig16740.mrna1/Pepsico1_Contig16740.mrna2/Pepsico1_Contig18328.mrna1/Pepsico1_Contig18511.mrna1/Pepsico1_Contig18581.mrna2/Pepsico1_Contig18859.mrna2/Pepsico1_Contig18859.mrna3/Pepsico1_Contig19058.mrna1/Pepsico1_Contig19294.mrna1/Pepsico1_Contig19294.mrna2/Pepsico1_Contig25740.…	39
GO:0009583	detection of light stimulus	48/6473	99/42294	8.423e-15	9.71708e-13	7.90916e-13	Pepsico1_Contig14588.mrna1/Pepsico1_Contig14921.mrna1/Pepsico1_Contig15117.mrna1/Pepsico1_Contig15117.mrna2/Pepsico1_Contig16740.mrna1/Pepsico1_Contig16740.mrna2/Pepsico1_Contig17260.mrna1/Pepsico1_Contig18277.mrna1/Pepsico1_Contig18328.mrna1/Pepsico1_Contig18511.mrna1/Pepsico1_Contig18581.mrna2/Pepsico1_Contig18859.mrna2/Pepsico1_Contig18859.mrna3/Pepsico1_Contig19058.mrna1/Pepsico1_Contig19294.…	48
GO:0010617	circadian regulation of calcium ion oscillation	39/6473	71/42294	1.3681e-14	1.54322e-12	1.25609e-12	Pepsico1_Contig14588.mrna1/Pepsico1_Contig14921.mrna1/Pepsico1_Contig15117.mrna1/Pepsico1_Contig15117.mrna2/Pepsico1_Contig16740.mrna1/Pepsico1_Contig16740.mrna2/Pepsico1_Contig18328.mrna1/Pepsico1_Contig18511.mrna1/Pepsico1_Contig18581.mrna2/Pepsico1_Contig18859.mrna2/Pepsico1_Contig18859.mrna3/Pepsico1_Contig19058.mrna1/Pepsico1_Contig19294.mrna1/Pepsico1_Contig19294.mrna2/Pepsico1_Contig25740.…	39
GO:0051187	obsolete cofactor catabolic process	95/6473	284/42294	2.06446e-14	2.27808e-12	1.85423e-12	Pepsico1_Contig10259.mrna1/Pepsico1_Contig10816.mrna1/Pepsico1_Contig10839.mrna1/Pepsico1_Contig10841.mrna1/Pepsico1_Contig10867.mrna1/Pepsico1_Contig11551.mrna1/Pepsico1_Contig11616.mrna1/Pepsico1_Contig11898.mrna1/Pepsico1_Contig12018.mrna1/Pepsico1_Contig12056.mrna1/Pepsico1_Contig12258.mrna1/Pepsico1_Contig12272.mrna1/Pepsico1_Contig12288.mrna1/Pepsico1_Contig12345.mrna1/Pepsico1_Contig12354.…	95
GO:0042743	hydrogen peroxide metabolic process	83/6473	238/42294	6.63045e-14	7.16089e-12	5.82856e-12	Pepsico1_Contig10259.mrna1/Pepsico1_Contig10816.mrna1/Pepsico1_Contig10839.mrna1/Pepsico1_Contig10841.mrna1/Pepsico1_Contig10867.mrna1/Pepsico1_Contig11551.mrna1/Pepsico1_Contig11616.mrna1/Pepsico1_Contig11898.mrna1/Pepsico1_Contig12018.mrna1/Pepsico1_Contig12056.mrna1/Pepsico1_Contig12258.mrna1/Pepsico1_Contig12272.mrna1/Pepsico1_Contig12288.mrna1/Pepsico1_Contig12345.mrna1/Pepsico1_Contig12354.…	83
GO:0071332	cellular response to fructose stimulus	28/6473	42/42294	8.12332e-14	8.59042e-12	6.99212e-12	Pepsico1_Contig14360.mrna1/Pepsico1_Contig14360.mrna2/Pepsico1_Contig24670.mrna1/Pepsico1_Contig24670.mrna2/Pepsico1_Contig24738.mrna1/Pepsico1_Contig28481.mrna1/Pepsico1_Contig33829.mrna1/Pepsico1_Contig33829.mrna2/Pepsico1_Contig35114.mrna1/Pepsico1_Contig5027.mrna2/Pepsico2_Contig11565.mrna1/Pepsico2_Contig11565.mrna2/Pepsico2_Contig13581.mrna1/Pepsico2_Contig13581.mrna2/Pepsico2_Contig15918.m…	28
GO:0051193	obsolete regulation of cofactor metabolic process	70/6473	187/42294	1.15092e-13	1.19226e-11	9.70429e-12	Pepsico1_Contig10872.mrna2/Pepsico1_Contig10991.mrna2/Pepsico1_Contig14588.mrna1/Pepsico1_Contig14921.mrna1/Pepsico1_Contig15117.mrna1/Pepsico1_Contig15117.mrna2/Pepsico1_Contig16740.mrna1/Pepsico1_Contig16740.mrna2/Pepsico1_Contig17546.mrna1/Pepsico1_Contig17546.mrna3/Pepsico1_Contig17818.mrna1/Pepsico1_Contig18328.mrna1/Pepsico1_Contig18511.mrna1/Pepsico1_Contig18581.mrna2/Pepsico1_Contig18859.…	70
GO:0009881	photoreceptor activity	46/6473	98/42294	1.36845e-13	1.38925e-11	1.13077e-11	Pepsico1_Contig14588.mrna1/Pepsico1_Contig14921.mrna1/Pepsico1_Contig15117.mrna1/Pepsico1_Contig15117.mrna2/Pepsico1_Contig16740.mrna1/Pepsico1_Contig16740.mrna2/Pepsico1_Contig18328.mrna1/Pepsico1_Contig18511.mrna1/Pepsico1_Contig18581.mrna2/Pepsico1_Contig18859.mrna2/Pepsico1_Contig18859.mrna3/Pepsico1_Contig19058.mrna1/Pepsico1_Contig19294.mrna1/Pepsico1_Contig19294.mrna2/Pepsico1_Contig25740.…	46
GO:0004559	alpha-mannosidase activity	31/6473	52/42294	3.40231e-13	3.3863e-11	2.75626e-11	Pepsico1_Contig16486.mrna2/Pepsico1_Contig16721.mrna2/Pepsico1_Contig16793.mrna2/Pepsico1_Contig16914.mrna2/Pepsico1_Contig18502.mrna2/Pepsico1_Contig18547.mrna1/Pepsico1_Contig25959.mrna2/Pepsico1_Contig26636.mrna2/Pepsico1_Contig28345.mrna2/Pepsico1_Contig28694.mrna2/Pepsico1_Contig30189.mrna1/Pepsico1_Contig30646.mrna2/Pepsico1_Contig31143.mrna1/Pepsico1_Contig31422.mrna1/Pepsico1_Contig31620.…	31
GO:1900618	regulation of shoot system morphogenesis	49/6473	111/42294	4.13935e-13	4.04065e-11	3.28886e-11	Pepsico1_Contig13979.mrna1/Pepsico1_Contig14588.mrna1/Pepsico1_Contig14921.mrna1/Pepsico1_Contig15117.mrna1/Pepsico1_Contig15117.mrna2/Pepsico1_Contig15454.mrna1/Pepsico1_Contig16740.mrna1/Pepsico1_Contig16740.mrna2/Pepsico1_Contig18328.mrna1/Pepsico1_Contig18511.mrna1/Pepsico1_Contig18581.mrna2/Pepsico1_Contig18859.mrna2/Pepsico1_Contig18859.mrna3/Pepsico1_Contig19058.mrna1/Pepsico1_Contig19294.…	49
GO:0009882	blue light photoreceptor activity	45/6473	97/42294	4.23902e-13	4.05986e-11	3.3045e-11	Pepsico1_Contig14588.mrna1/Pepsico1_Contig14921.mrna1/Pepsico1_Contig15117.mrna1/Pepsico1_Contig15117.mrna2/Pepsico1_Contig16740.mrna1/Pepsico1_Contig16740.mrna2/Pepsico1_Contig18328.mrna1/Pepsico1_Contig18511.mrna1/Pepsico1_Contig18581.mrna2/Pepsico1_Contig18859.mrna2/Pepsico1_Contig18859.mrna3/Pepsico1_Contig19058.mrna1/Pepsico1_Contig19294.mrna1/Pepsico1_Contig19294.mrna2/Pepsico1_Contig25740.…	45
GO:0051480	regulation of cytosolic calcium ion concentration	44/6473	94/42294	5.20158e-13	4.88948e-11	3.97976e-11	Pepsico1_Contig14588.mrna1/Pepsico1_Contig14921.mrna1/Pepsico1_Contig15117.mrna1/Pepsico1_Contig15117.mrna2/Pepsico1_Contig16740.mrna1/Pepsico1_Contig16740.mrna2/Pepsico1_Contig18328.mrna1/Pepsico1_Contig18511.mrna1/Pepsico1_Contig18581.mrna2/Pepsico1_Contig18859.mrna2/Pepsico1_Contig18859.mrna3/Pepsico1_Contig19058.mrna1/Pepsico1_Contig19294.mrna1/Pepsico1_Contig19294.mrna2/Pepsico1_Contig25740.…	44
GO:0022898	regulation of transmembrane transporter activity	61/6473	158/42294	8.81833e-13	7.85295e-11	6.39186e-11	Pepsico1_Contig11767.mrna1/Pepsico1_Contig11915.mrna1/Pepsico1_Contig11915.mrna2/Pepsico1_Contig14588.mrna1/Pepsico1_Contig14921.mrna1/Pepsico1_Contig15117.mrna1/Pepsico1_Contig15117.mrna2/Pepsico1_Contig16740.mrna1/Pepsico1_Contig16740.mrna2/Pepsico1_Contig18328.mrna1/Pepsico1_Contig18511.mrna1/Pepsico1_Contig18581.mrna2/Pepsico1_Contig18859.mrna2/Pepsico1_Contig18859.mrna3/Pepsico1_Contig19058.…	61
GO:0032409	regulation of transporter activity	61/6473	158/42294	8.81833e-13	7.85295e-11	6.39186e-11	Pepsico1_Contig11767.mrna1/Pepsico1_Contig11915.mrna1/Pepsico1_Contig11915.mrna2/Pepsico1_Contig14588.mrna1/Pepsico1_Contig14921.mrna1/Pepsico1_Contig15117.mrna1/Pepsico1_Contig15117.mrna2/Pepsico1_Contig16740.mrna1/Pepsico1_Contig16740.mrna2/Pepsico1_Contig18328.mrna1/Pepsico1_Contig18511.mrna1/Pepsico1_Contig18581.mrna2/Pepsico1_Contig18859.mrna2/Pepsico1_Contig18859.mrna3/Pepsico1_Contig19058.…	61
GO:0032412	regulation of ion transmembrane transporter activity	61/6473	158/42294	8.81833e-13	7.85295e-11	6.39186e-11	Pepsico1_Contig11767.mrna1/Pepsico1_Contig11915.mrna1/Pepsico1_Contig11915.mrna2/Pepsico1_Contig14588.mrna1/Pepsico1_Contig14921.mrna1/Pepsico1_Contig15117.mrna1/Pepsico1_Contig15117.mrna2/Pepsico1_Contig16740.mrna1/Pepsico1_Contig16740.mrna2/Pepsico1_Contig18328.mrna1/Pepsico1_Contig18511.mrna1/Pepsico1_Contig18581.mrna2/Pepsico1_Contig18859.mrna2/Pepsico1_Contig18859.mrna3/Pepsico1_Contig19058.…	61
GO:0030522	intracellular receptor signaling pathway	55/6473	136/42294	1.2669e-12	1.10876e-10	9.02468e-11	Pepsico1_Contig13875.mrna1/Pepsico1_Contig14588.mrna1/Pepsico1_Contig14921.mrna1/Pepsico1_Contig15117.mrna1/Pepsico1_Contig15117.mrna2/Pepsico1_Contig15521.mrna2/Pepsico1_Contig16740.mrna1/Pepsico1_Contig16740.mrna2/Pepsico1_Contig18328.mrna1/Pepsico1_Contig18511.mrna1/Pepsico1_Contig18581.mrna2/Pepsico1_Contig18859.mrna2/Pepsico1_Contig18859.mrna3/Pepsico1_Contig19058.mrna1/Pepsico1_Contig19294.…	55
GO:1901371	regulation of leaf morphogenesis	40/6473	83/42294	1.80131e-12	1.54974e-10	1.2614e-10	Pepsico1_Contig14588.mrna1/Pepsico1_Contig14921.mrna1/Pepsico1_Contig15117.mrna1/Pepsico1_Contig15117.mrna2/Pepsico1_Contig16740.mrna1/Pepsico1_Contig16740.mrna2/Pepsico1_Contig18328.mrna1/Pepsico1_Contig18511.mrna1/Pepsico1_Contig18581.mrna2/Pepsico1_Contig18859.mrna2/Pepsico1_Contig18859.mrna3/Pepsico1_Contig19058.mrna1/Pepsico1_Contig19294.mrna1/Pepsico1_Contig19294.mrna2/Pepsico1_Contig25740.…	40
GO:0009785	blue light signaling pathway	49/6473	115/42294	2.08824e-12	1.76665e-10	1.43796e-10	Pepsico1_Contig14588.mrna1/Pepsico1_Contig14921.mrna1/Pepsico1_Contig15117.mrna1/Pepsico1_Contig15117.mrna2/Pepsico1_Contig16740.mrna1/Pepsico1_Contig16740.mrna2/Pepsico1_Contig18328.mrna1/Pepsico1_Contig18511.mrna1/Pepsico1_Contig18581.mrna2/Pepsico1_Contig18859.mrna2/Pepsico1_Contig18859.mrna3/Pepsico1_Contig19058.mrna1/Pepsico1_Contig19294.mrna1/Pepsico1_Contig19294.mrna2/Pepsico1_Contig25740.…	49
GO:0071483	cellular response to blue light	51/6473	126/42294	7.86324e-12	6.26823e-10	5.10199e-10	Pepsico1_Contig14588.mrna1/Pepsico1_Contig14921.mrna1/Pepsico1_Contig15117.mrna1/Pepsico1_Contig15117.mrna2/Pepsico1_Contig16740.mrna1/Pepsico1_Contig16740.mrna2/Pepsico1_Contig18328.mrna1/Pepsico1_Contig18511.mrna1/Pepsico1_Contig18581.mrna2/Pepsico1_Contig18859.mrna2/Pepsico1_Contig18859.mrna3/Pepsico1_Contig19058.mrna1/Pepsico1_Contig19294.mrna1/Pepsico1_Contig19294.mrna2/Pepsico1_Contig2398.m…	51
GO:0048679	regulation of axon regeneration	18/6473	22/42294	8.15018e-12	6.26823e-10	5.10199e-10	Pepsico1_Contig10536.mrna1/Pepsico1_Contig10536.mrna2/Pepsico1_Contig10568.mrna1/Pepsico1_Contig10568.mrna2/Pepsico1_Contig20002.mrna1/Pepsico1_Contig20002.mrna2/Pepsico1_Contig20505.mrna1/Pepsico1_Contig20505.mrna2/Pepsico1_Contig21352.mrna1/Pepsico1_Contig21352.mrna2/Pepsico1_Contig8681.mrna1/Pepsico1_Contig8681.mrna2/Pepsico2_Contig21071.mrna1/Pepsico2_Contig21071.mrna2/Pepsico2_Contig2385.mrn…	18
GO:0048681	negative regulation of axon regeneration	18/6473	22/42294	8.15018e-12	6.26823e-10	5.10199e-10	Pepsico1_Contig10536.mrna1/Pepsico1_Contig10536.mrna2/Pepsico1_Contig10568.mrna1/Pepsico1_Contig10568.mrna2/Pepsico1_Contig20002.mrna1/Pepsico1_Contig20002.mrna2/Pepsico1_Contig20505.mrna1/Pepsico1_Contig20505.mrna2/Pepsico1_Contig21352.mrna1/Pepsico1_Contig21352.mrna2/Pepsico1_Contig8681.mrna1/Pepsico1_Contig8681.mrna2/Pepsico2_Contig21071.mrna1/Pepsico2_Contig21071.mrna2/Pepsico2_Contig2385.mrn…	18
GO:0070570	regulation of neuron projection regeneration	18/6473	22/42294	8.15018e-12	6.26823e-10	5.10199e-10	Pepsico1_Contig10536.mrna1/Pepsico1_Contig10536.mrna2/Pepsico1_Contig10568.mrna1/Pepsico1_Contig10568.mrna2/Pepsico1_Contig20002.mrna1/Pepsico1_Contig20002.mrna2/Pepsico1_Contig20505.mrna1/Pepsico1_Contig20505.mrna2/Pepsico1_Contig21352.mrna1/Pepsico1_Contig21352.mrna2/Pepsico1_Contig8681.mrna1/Pepsico1_Contig8681.mrna2/Pepsico2_Contig21071.mrna1/Pepsico2_Contig21071.mrna2/Pepsico2_Contig2385.mrn…	18
GO:0070571	negative regulation of neuron projection regeneration	18/6473	22/42294	8.15018e-12	6.26823e-10	5.10199e-10	Pepsico1_Contig10536.mrna1/Pepsico1_Contig10536.mrna2/Pepsico1_Contig10568.mrna1/Pepsico1_Contig10568.mrna2/Pepsico1_Contig20002.mrna1/Pepsico1_Contig20002.mrna2/Pepsico1_Contig20505.mrna1/Pepsico1_Contig20505.mrna2/Pepsico1_Contig21352.mrna1/Pepsico1_Contig21352.mrna2/Pepsico1_Contig8681.mrna1/Pepsico1_Contig8681.mrna2/Pepsico2_Contig21071.mrna1/Pepsico2_Contig21071.mrna2/Pepsico2_Contig2385.mrn…	18
GO:1903035	negative regulation of response to wounding	18/6473	22/42294	8.15018e-12	6.26823e-10	5.10199e-10	Pepsico1_Contig10536.mrna1/Pepsico1_Contig10536.mrna2/Pepsico1_Contig10568.mrna1/Pepsico1_Contig10568.mrna2/Pepsico1_Contig20002.mrna1/Pepsico1_Contig20002.mrna2/Pepsico1_Contig20505.mrna1/Pepsico1_Contig20505.mrna2/Pepsico1_Contig21352.mrna1/Pepsico1_Contig21352.mrna2/Pepsico1_Contig8681.mrna1/Pepsico1_Contig8681.mrna2/Pepsico2_Contig21071.mrna1/Pepsico2_Contig21071.mrna2/Pepsico2_Contig2385.mrn…	18
GO:0071324	cellular response to disaccharide stimulus	32/6473	60/42294	9.15628e-12	6.83489e-10	5.56322e-10	Pepsico1_Contig14360.mrna1/Pepsico1_Contig14360.mrna2/Pepsico1_Contig17818.mrna1/Pepsico1_Contig24670.mrna1/Pepsico1_Contig24670.mrna2/Pepsico1_Contig24738.mrna1/Pepsico1_Contig28481.mrna1/Pepsico1_Contig30644.mrna1/Pepsico1_Contig33046.mrna1/Pepsico1_Contig33139.mrna1/Pepsico1_Contig33829.mrna1/Pepsico1_Contig33829.mrna2/Pepsico1_Contig35114.mrna1/Pepsico1_Contig5027.mrna2/Pepsico2_Contig11565.m…	32
GO:0071329	cellular response to sucrose stimulus	32/6473	60/42294	9.15628e-12	6.83489e-10	5.56322e-10	Pepsico1_Contig14360.mrna1/Pepsico1_Contig14360.mrna2/Pepsico1_Contig17818.mrna1/Pepsico1_Contig24670.mrna1/Pepsico1_Contig24670.mrna2/Pepsico1_Contig24738.mrna1/Pepsico1_Contig28481.mrna1/Pepsico1_Contig30644.mrna1/Pepsico1_Contig33046.mrna1/Pepsico1_Contig33139.mrna1/Pepsico1_Contig33829.mrna1/Pepsico1_Contig33829.mrna2/Pepsico1_Contig35114.mrna1/Pepsico1_Contig5027.mrna2/Pepsico2_Contig11565.m…	32
GO:0098754	detoxification	117/6473	417/42294	1.79218e-11	1.31842e-09	1.07312e-09	Pepsico1_Contig10259.mrna1/Pepsico1_Contig10816.mrna1/Pepsico1_Contig10839.mrna1/Pepsico1_Contig10841.mrna1/Pepsico1_Contig10867.mrna1/Pepsico1_Contig11551.mrna1/Pepsico1_Contig11616.mrna1/Pepsico1_Contig11898.mrna1/Pepsico1_Contig12018.mrna1/Pepsico1_Contig12056.mrna1/Pepsico1_Contig12258.mrna1/Pepsico1_Contig12272.mrna1/Pepsico1_Contig12288.mrna1/Pepsico1_Contig12345.mrna1/Pepsico1_Contig12354.…	117
GO:0006874	cellular calcium ion homeostasis	49/6473	122/42294	2.79013e-11	2.02324e-09	1.64681e-09	Pepsico1_Contig14588.mrna1/Pepsico1_Contig14921.mrna1/Pepsico1_Contig15117.mrna1/Pepsico1_Contig15117.mrna2/Pepsico1_Contig16740.mrna1/Pepsico1_Contig16740.mrna2/Pepsico1_Contig18328.mrna1/Pepsico1_Contig18511.mrna1/Pepsico1_Contig18581.mrna2/Pepsico1_Contig18859.mrna2/Pepsico1_Contig18859.mrna3/Pepsico1_Contig19058.mrna1/Pepsico1_Contig19294.mrna1/Pepsico1_Contig19294.mrna2/Pepsico1_Contig25740.…	49
GO:0015105	arsenite transmembrane transporter activity	59/6473	162/42294	3.46229e-11	2.44092e-09	1.98677e-09	Pepsico1_Contig10950.mrna1/Pepsico1_Contig12910.mrna1/Pepsico1_Contig13243.mrna1/Pepsico1_Contig15326.mrna1/Pepsico1_Contig16370.mrna1/Pepsico1_Contig16372.mrna1/Pepsico1_Contig17063.mrna2/Pepsico1_Contig17609.mrna2/Pepsico1_Contig17629.mrna1/Pepsico1_Contig19447.mrna1/Pepsico1_Contig21317.mrna1/Pepsico1_Contig23697.mrna1/Pepsico1_Contig23746.mrna1/Pepsico1_Contig24686.mrna1/Pepsico1_Contig26876.…	59
GO:0015700	arsenite transport	59/6473	162/42294	3.46229e-11	2.44092e-09	1.98677e-09	Pepsico1_Contig10950.mrna1/Pepsico1_Contig12910.mrna1/Pepsico1_Contig13243.mrna1/Pepsico1_Contig15326.mrna1/Pepsico1_Contig16370.mrna1/Pepsico1_Contig16372.mrna1/Pepsico1_Contig17063.mrna2/Pepsico1_Contig17609.mrna2/Pepsico1_Contig17629.mrna1/Pepsico1_Contig19447.mrna1/Pepsico1_Contig21317.mrna1/Pepsico1_Contig23697.mrna1/Pepsico1_Contig23746.mrna1/Pepsico1_Contig24686.mrna1/Pepsico1_Contig26876.…	59
GO:0070262	peptidyl-serine dephosphorylation	27/6473	47/42294	3.81338e-11	2.65161e-09	2.15826e-09	Pepsico1_Contig14895.mrna2/Pepsico1_Contig14895.mrna3/Pepsico1_Contig18157.mrna1/Pepsico1_Contig18157.mrna2/Pepsico1_Contig18313.mrna1/Pepsico1_Contig19012.mrna1/Pepsico1_Contig19012.mrna2/Pepsico1_Contig24863.mrna1/Pepsico1_Contig24863.mrna2/Pepsico1_Contig25657.mrna1/Pepsico1_Contig25657.mrna3/Pepsico1_Contig26447.mrna2/Pepsico1_Contig30572.mrna2/Pepsico1_Contig30572.mrna3/Pepsico1_Contig30623.…	27
GO:0009638	phototropism	49/6473	123/42294	3.95e-11	2.70948e-09	2.20537e-09	Pepsico1_Contig14588.mrna1/Pepsico1_Contig14921.mrna1/Pepsico1_Contig15117.mrna1/Pepsico1_Contig15117.mrna2/Pepsico1_Contig16740.mrna1/Pepsico1_Contig16740.mrna2/Pepsico1_Contig18328.mrna1/Pepsico1_Contig18511.mrna1/Pepsico1_Contig18581.mrna2/Pepsico1_Contig18859.mrna2/Pepsico1_Contig18859.mrna3/Pepsico1_Contig19058.mrna1/Pepsico1_Contig19294.mrna1/Pepsico1_Contig19294.mrna2/Pepsico1_Contig25740.…	49
GO:0008490	arsenite secondary active transmembrane transporter activity	57/6473	155/42294	4.74247e-11	3.04719e-09	2.48024e-09	Pepsico1_Contig12910.mrna1/Pepsico1_Contig13243.mrna1/Pepsico1_Contig15326.mrna1/Pepsico1_Contig16370.mrna1/Pepsico1_Contig16372.mrna1/Pepsico1_Contig17063.mrna2/Pepsico1_Contig17609.mrna2/Pepsico1_Contig17629.mrna1/Pepsico1_Contig19447.mrna1/Pepsico1_Contig23697.mrna1/Pepsico1_Contig23746.mrna1/Pepsico1_Contig24686.mrna1/Pepsico1_Contig26876.mrna1/Pepsico1_Contig28742.mrna1/Pepsico1_Contig29063.…	57
GO:0015446	ATPase-coupled arsenite transmembrane transporter activity	57/6473	155/42294	4.74247e-11	3.04719e-09	2.48024e-09	Pepsico1_Contig12910.mrna1/Pepsico1_Contig13243.mrna1/Pepsico1_Contig15326.mrna1/Pepsico1_Contig16370.mrna1/Pepsico1_Contig16372.mrna1/Pepsico1_Contig17063.mrna2/Pepsico1_Contig17609.mrna2/Pepsico1_Contig17629.mrna1/Pepsico1_Contig19447.mrna1/Pepsico1_Contig23697.mrna1/Pepsico1_Contig23746.mrna1/Pepsico1_Contig24686.mrna1/Pepsico1_Contig26876.mrna1/Pepsico1_Contig28742.mrna1/Pepsico1_Contig29063.…	57
GO:0043225	ATPase-coupled inorganic anion transmembrane transporter activity	57/6473	155/42294	4.74247e-11	3.04719e-09	2.48024e-09	Pepsico1_Contig12910.mrna1/Pepsico1_Contig13243.mrna1/Pepsico1_Contig15326.mrna1/Pepsico1_Contig16370.mrna1/Pepsico1_Contig16372.mrna1/Pepsico1_Contig17063.mrna2/Pepsico1_Contig17609.mrna2/Pepsico1_Contig17629.mrna1/Pepsico1_Contig19447.mrna1/Pepsico1_Contig23697.mrna1/Pepsico1_Contig23746.mrna1/Pepsico1_Contig24686.mrna1/Pepsico1_Contig26876.mrna1/Pepsico1_Contig28742.mrna1/Pepsico1_Contig29063.…	57
GO:1901683	arsenate ion transmembrane transporter activity	57/6473	155/42294	4.74247e-11	3.04719e-09	2.48024e-09	Pepsico1_Contig12910.mrna1/Pepsico1_Contig13243.mrna1/Pepsico1_Contig15326.mrna1/Pepsico1_Contig16370.mrna1/Pepsico1_Contig16372.mrna1/Pepsico1_Contig17063.mrna2/Pepsico1_Contig17609.mrna2/Pepsico1_Contig17629.mrna1/Pepsico1_Contig19447.mrna1/Pepsico1_Contig23697.mrna1/Pepsico1_Contig23746.mrna1/Pepsico1_Contig24686.mrna1/Pepsico1_Contig26876.mrna1/Pepsico1_Contig28742.mrna1/Pepsico1_Contig29063.…	57
GO:1901684	arsenate ion transmembrane transport	57/6473	155/42294	4.74247e-11	3.04719e-09	2.48024e-09	Pepsico1_Contig12910.mrna1/Pepsico1_Contig13243.mrna1/Pepsico1_Contig15326.mrna1/Pepsico1_Contig16370.mrna1/Pepsico1_Contig16372.mrna1/Pepsico1_Contig17063.mrna2/Pepsico1_Contig17609.mrna2/Pepsico1_Contig17629.mrna1/Pepsico1_Contig19447.mrna1/Pepsico1_Contig23697.mrna1/Pepsico1_Contig23746.mrna1/Pepsico1_Contig24686.mrna1/Pepsico1_Contig26876.mrna1/Pepsico1_Contig28742.mrna1/Pepsico1_Contig29063.…	57
GO:0010118	stomatal movement	107/6473	376/42294	5.13638e-11	3.25903e-09	2.65267e-09	Pepsico1_Contig11767.mrna1/Pepsico1_Contig11915.mrna1/Pepsico1_Contig11915.mrna2/Pepsico1_Contig1317.mrna1/Pepsico1_Contig1317.mrna2/Pepsico1_Contig13284.mrna1/Pepsico1_Contig13284.mrna2/Pepsico1_Contig13611.mrna1/Pepsico1_Contig13611.mrna2/Pepsico1_Contig14588.mrna1/Pepsico1_Contig14921.mrna1/Pepsico1_Contig15117.mrna1/Pepsico1_Contig15117.mrna2/Pepsico1_Contig15463.mrna1/Pepsico1_Contig16740.mr…	107
GO:0010112	regulation of systemic acquired resistance	48/6473	120/42294	5.24681e-11	3.288e-09	2.67625e-09	Pepsico1_Contig14588.mrna1/Pepsico1_Contig14921.mrna1/Pepsico1_Contig15117.mrna1/Pepsico1_Contig15117.mrna2/Pepsico1_Contig16740.mrna1/Pepsico1_Contig16740.mrna2/Pepsico1_Contig18328.mrna1/Pepsico1_Contig18511.mrna1/Pepsico1_Contig18581.mrna2/Pepsico1_Contig18859.mrna2/Pepsico1_Contig18859.mrna3/Pepsico1_Contig19058.mrna1/Pepsico1_Contig19294.mrna1/Pepsico1_Contig19294.mrna2/Pepsico1_Contig19767.…	48
GO:0072387	flavin adenine dinucleotide metabolic process	39/6473	87/42294	5.55799e-11	3.44053e-09	2.8004e-09	Pepsico1_Contig14588.mrna1/Pepsico1_Contig14921.mrna1/Pepsico1_Contig15117.mrna1/Pepsico1_Contig15117.mrna2/Pepsico1_Contig16740.mrna1/Pepsico1_Contig16740.mrna2/Pepsico1_Contig18328.mrna1/Pepsico1_Contig18511.mrna1/Pepsico1_Contig18581.mrna2/Pepsico1_Contig18859.mrna2/Pepsico1_Contig18859.mrna3/Pepsico1_Contig19058.mrna1/Pepsico1_Contig19294.mrna1/Pepsico1_Contig19294.mrna2/Pepsico1_Contig25740.…	39
GO:0050767	regulation of neurogenesis	49/6473	126/42294	1.08611e-10	6.64228e-09	5.40644e-09	Pepsico1_Contig10536.mrna1/Pepsico1_Contig10536.mrna2/Pepsico1_Contig10568.mrna1/Pepsico1_Contig10568.mrna2/Pepsico1_Contig13387.mrna1/Pepsico1_Contig13875.mrna1/Pepsico1_Contig15521.mrna2/Pepsico1_Contig16585.mrna2/Pepsico1_Contig17520.mrna1/Pepsico1_Contig20002.mrna1/Pepsico1_Contig20002.mrna2/Pepsico1_Contig20505.mrna1/Pepsico1_Contig20505.mrna2/Pepsico1_Contig21352.mrna1/Pepsico1_Contig21352.…	49
GO:0016209	antioxidant activity	100/6473	348/42294	1.18902e-10	7.18505e-09	5.84823e-09	Pepsico1_Contig10259.mrna1/Pepsico1_Contig10816.mrna1/Pepsico1_Contig10839.mrna1/Pepsico1_Contig10841.mrna1/Pepsico1_Contig10867.mrna1/Pepsico1_Contig11551.mrna1/Pepsico1_Contig11616.mrna1/Pepsico1_Contig11898.mrna1/Pepsico1_Contig12018.mrna1/Pepsico1_Contig12056.mrna1/Pepsico1_Contig12258.mrna1/Pepsico1_Contig12272.mrna1/Pepsico1_Contig12288.mrna1/Pepsico1_Contig12345.mrna1/Pepsico1_Contig12354.…	100
GO:0015103	inorganic anion transmembrane transporter activity	105/6473	375/42294	2.14743e-10	1.28239e-08	1.04379e-08	Pepsico1_Contig10079.mrna1/Pepsico1_Contig10175.mrna2/Pepsico1_Contig10950.mrna1/Pepsico1_Contig12910.mrna1/Pepsico1_Contig13243.mrna1/Pepsico1_Contig13825.mrna1/Pepsico1_Contig13940.mrna1/Pepsico1_Contig15313.mrna1/Pepsico1_Contig15326.mrna1/Pepsico1_Contig16139.mrna1/Pepsico1_Contig16139.mrna2/Pepsico1_Contig16205.mrna1/Pepsico1_Contig16205.mrna2/Pepsico1_Contig16370.mrna1/Pepsico1_Contig16372.…	105
GO:0060918	auxin transport	93/6473	319/42294	2.25949e-10	1.33362e-08	1.08549e-08	Pepsico1_Contig13979.mrna1/Pepsico1_Contig14588.mrna1/Pepsico1_Contig14921.mrna1/Pepsico1_Contig15117.mrna1/Pepsico1_Contig15117.mrna2/Pepsico1_Contig15403.mrna1/Pepsico1_Contig15433.mrna1/Pepsico1_Contig15736.mrna2/Pepsico1_Contig16740.mrna1/Pepsico1_Contig16740.mrna2/Pepsico1_Contig16831.mrna1/Pepsico1_Contig17409.mrna2/Pepsico1_Contig17574.mrna1/Pepsico1_Contig18328.mrna1/Pepsico1_Contig18375.…	93
GO:0098869	cellular oxidant detoxification	100/6473	353/42294	2.83301e-10	1.65291e-08	1.34538e-08	Pepsico1_Contig10259.mrna1/Pepsico1_Contig10816.mrna1/Pepsico1_Contig10839.mrna1/Pepsico1_Contig10841.mrna1/Pepsico1_Contig10867.mrna1/Pepsico1_Contig11551.mrna1/Pepsico1_Contig11616.mrna1/Pepsico1_Contig11898.mrna1/Pepsico1_Contig12018.mrna1/Pepsico1_Contig12056.mrna1/Pepsico1_Contig12258.mrna1/Pepsico1_Contig12272.mrna1/Pepsico1_Contig12288.mrna1/Pepsico1_Contig12345.mrna1/Pepsico1_Contig12354.…	100
GO:0042946	glucoside transport	44/6473	110/42294	3.26962e-10	1.83725e-08	1.49542e-08	Pepsico1_Contig15326.mrna1/Pepsico1_Contig16106.mrna1/Pepsico1_Contig16106.mrna2/Pepsico1_Contig25667.mrna1/Pepsico1_Contig25667.mrna2/Pepsico1_Contig26876.mrna1/Pepsico1_Contig29318.mrna2/Pepsico1_Contig29726.mrna1/Pepsico1_Contig36129.mrna2/Pepsico1_Contig37426.mrna1/Pepsico1_Contig37875.mrna1/Pepsico1_Contig37924.mrna2/Pepsico1_Contig37977.mrna2/Pepsico1_Contig37983.mrna2/Pepsico1_Contig37995.…	44
GO:0042947	glucoside transmembrane transporter activity	44/6473	110/42294	3.26962e-10	1.83725e-08	1.49542e-08	Pepsico1_Contig15326.mrna1/Pepsico1_Contig16106.mrna1/Pepsico1_Contig16106.mrna2/Pepsico1_Contig25667.mrna1/Pepsico1_Contig25667.mrna2/Pepsico1_Contig26876.mrna1/Pepsico1_Contig29318.mrna2/Pepsico1_Contig29726.mrna1/Pepsico1_Contig36129.mrna2/Pepsico1_Contig37426.mrna1/Pepsico1_Contig37875.mrna1/Pepsico1_Contig37924.mrna2/Pepsico1_Contig37977.mrna2/Pepsico1_Contig37983.mrna2/Pepsico1_Contig37995.…	44
GO:1901656	glycoside transport	44/6473	110/42294	3.26962e-10	1.83725e-08	1.49542e-08	Pepsico1_Contig15326.mrna1/Pepsico1_Contig16106.mrna1/Pepsico1_Contig16106.mrna2/Pepsico1_Contig25667.mrna1/Pepsico1_Contig25667.mrna2/Pepsico1_Contig26876.mrna1/Pepsico1_Contig29318.mrna2/Pepsico1_Contig29726.mrna1/Pepsico1_Contig36129.mrna2/Pepsico1_Contig37426.mrna1/Pepsico1_Contig37875.mrna1/Pepsico1_Contig37924.mrna2/Pepsico1_Contig37977.mrna2/Pepsico1_Contig37983.mrna2/Pepsico1_Contig37995.…	44
GO:2000023	regulation of lateral root development	40/6473	95/42294	3.29373e-10	1.83725e-08	1.49542e-08	Pepsico1_Contig14588.mrna1/Pepsico1_Contig14921.mrna1/Pepsico1_Contig15117.mrna1/Pepsico1_Contig15117.mrna2/Pepsico1_Contig16740.mrna1/Pepsico1_Contig16740.mrna2/Pepsico1_Contig18328.mrna1/Pepsico1_Contig18511.mrna1/Pepsico1_Contig18581.mrna2/Pepsico1_Contig18859.mrna2/Pepsico1_Contig18859.mrna3/Pepsico1_Contig19058.mrna1/Pepsico1_Contig19294.mrna1/Pepsico1_Contig19294.mrna2/Pepsico1_Contig25740.…	40
GO:1990748	cellular detoxification	100/6473	355/42294	3.97806e-10	2.19485e-08	1.78649e-08	Pepsico1_Contig10259.mrna1/Pepsico1_Contig10816.mrna1/Pepsico1_Contig10839.mrna1/Pepsico1_Contig10841.mrna1/Pepsico1_Contig10867.mrna1/Pepsico1_Contig11551.mrna1/Pepsico1_Contig11616.mrna1/Pepsico1_Contig11898.mrna1/Pepsico1_Contig12018.mrna1/Pepsico1_Contig12056.mrna1/Pepsico1_Contig12258.mrna1/Pepsico1_Contig12272.mrna1/Pepsico1_Contig12288.mrna1/Pepsico1_Contig12345.mrna1/Pepsico1_Contig12354.…	100
GO:0072593	reactive oxygen species metabolic process	119/6473	449/42294	5.87124e-10	3.20456e-08	2.60833e-08	Pepsico1_Contig10259.mrna1/Pepsico1_Contig10816.mrna1/Pepsico1_Contig10839.mrna1/Pepsico1_Contig10841.mrna1/Pepsico1_Contig10867.mrna1/Pepsico1_Contig10908.mrna2/Pepsico1_Contig11551.mrna1/Pepsico1_Contig11616.mrna1/Pepsico1_Contig11898.mrna1/Pepsico1_Contig12018.mrna1/Pepsico1_Contig12056.mrna1/Pepsico1_Contig12258.mrna1/Pepsico1_Contig12272.mrna1/Pepsico1_Contig12288.mrna1/Pepsico1_Contig12345.…	119
GO:0032101	regulation of response to external stimulus	121/6473	459/42294	6.03466e-10	3.25871e-08	2.65241e-08	Pepsico1_Contig10536.mrna1/Pepsico1_Contig10536.mrna2/Pepsico1_Contig10568.mrna1/Pepsico1_Contig10568.mrna2/Pepsico1_Contig13875.mrna1/Pepsico1_Contig14588.mrna1/Pepsico1_Contig14921.mrna1/Pepsico1_Contig15117.mrna1/Pepsico1_Contig15117.mrna2/Pepsico1_Contig15261.mrna1/Pepsico1_Contig15521.mrna2/Pepsico1_Contig16211.mrna1/Pepsico1_Contig16211.mrna2/Pepsico1_Contig16451.mrna2/Pepsico1_Contig16740.…	121
GO:0051960	regulation of nervous system development	52/6473	144/42294	6.96086e-10	3.7193e-08	3.0273e-08	Pepsico1_Contig10536.mrna1/Pepsico1_Contig10536.mrna2/Pepsico1_Contig10568.mrna1/Pepsico1_Contig10568.mrna2/Pepsico1_Contig13387.mrna1/Pepsico1_Contig13875.mrna1/Pepsico1_Contig15521.mrna2/Pepsico1_Contig16585.mrna2/Pepsico1_Contig17358.mrna1/Pepsico1_Contig17520.mrna1/Pepsico1_Contig20002.mrna1/Pepsico1_Contig20002.mrna2/Pepsico1_Contig20505.mrna1/Pepsico1_Contig20505.mrna2/Pepsico1_Contig21352.…	52
GO:0009914	hormone transport	93/6473	326/42294	7.85513e-10	4.1534e-08	3.38063e-08	Pepsico1_Contig13979.mrna1/Pepsico1_Contig14588.mrna1/Pepsico1_Contig14921.mrna1/Pepsico1_Contig15117.mrna1/Pepsico1_Contig15117.mrna2/Pepsico1_Contig15403.mrna1/Pepsico1_Contig15433.mrna1/Pepsico1_Contig15736.mrna2/Pepsico1_Contig16740.mrna1/Pepsico1_Contig16740.mrna2/Pepsico1_Contig16831.mrna1/Pepsico1_Contig17409.mrna2/Pepsico1_Contig17574.mrna1/Pepsico1_Contig18328.mrna1/Pepsico1_Contig18375.…	93
GO:0010975	regulation of neuron projection development	43/6473	109/42294	8.64834e-10	4.52567e-08	3.68364e-08	Pepsico1_Contig10536.mrna1/Pepsico1_Contig10536.mrna2/Pepsico1_Contig10568.mrna1/Pepsico1_Contig10568.mrna2/Pepsico1_Contig13387.mrna1/Pepsico1_Contig16585.mrna2/Pepsico1_Contig17520.mrna1/Pepsico1_Contig20002.mrna1/Pepsico1_Contig20002.mrna2/Pepsico1_Contig20505.mrna1/Pepsico1_Contig20505.mrna2/Pepsico1_Contig21352.mrna1/Pepsico1_Contig21352.mrna2/Pepsico1_Contig24208.mrna1/Pepsico1_Contig25113.…	43
GO:0051289	protein homotetramerization	80/6473	267/42294	9.74574e-10	5.04789e-08	4.1087e-08	Pepsico1_Contig10259.mrna1/Pepsico1_Contig10816.mrna1/Pepsico1_Contig10839.mrna1/Pepsico1_Contig10841.mrna1/Pepsico1_Contig10867.mrna1/Pepsico1_Contig11551.mrna1/Pepsico1_Contig11616.mrna1/Pepsico1_Contig11898.mrna1/Pepsico1_Contig12018.mrna1/Pepsico1_Contig12056.mrna1/Pepsico1_Contig12258.mrna1/Pepsico1_Contig12272.mrna1/Pepsico1_Contig12288.mrna1/Pepsico1_Contig12345.mrna1/Pepsico1_Contig12354.…	80
GO:0007584	response to nutrient	56/6473	162/42294	1.04414e-09	5.13078e-08	4.17617e-08	Pepsico1_Contig10240.mrna2/Pepsico1_Contig11012.mrna2/Pepsico1_Contig11217.mrna1/Pepsico1_Contig11410.mrna1/Pepsico1_Contig14588.mrna1/Pepsico1_Contig14921.mrna1/Pepsico1_Contig15117.mrna1/Pepsico1_Contig15117.mrna2/Pepsico1_Contig16740.mrna1/Pepsico1_Contig16740.mrna2/Pepsico1_Contig16867.mrna3/Pepsico1_Contig17766.mrna2/Pepsico1_Contig18250.mrna3/Pepsico1_Contig18328.mrna1/Pepsico1_Contig18511.…	56
GO:0002101	tRNA wobble cytosine modification	11/6473	11/42294	1.07144e-09	5.13078e-08	4.17617e-08	Pepsico1_Contig31451.mrna1/Pepsico1_Contig31451.mrna2/Pepsico1_Contig33106.mrna1/Pepsico1_Contig33106.mrna2/Pepsico2_Contig11529.mrna1/Pepsico2_Contig11529.mrna2/Pepsico2_Contig11934.mrna1/Pepsico2_Contig11934.mrna2/Pepsico2_Contig18340.mrna1/Pepsico2_Contig18340.mrna2/Pepsico2_Contig18340.mrna3	11
GO:0051391	tRNA acetylation	11/6473	11/42294	1.07144e-09	5.13078e-08	4.17617e-08	Pepsico1_Contig31451.mrna1/Pepsico1_Contig31451.mrna2/Pepsico1_Contig33106.mrna1/Pepsico1_Contig33106.mrna2/Pepsico2_Contig11529.mrna1/Pepsico2_Contig11529.mrna2/Pepsico2_Contig11934.mrna1/Pepsico2_Contig11934.mrna2/Pepsico2_Contig18340.mrna1/Pepsico2_Contig18340.mrna2/Pepsico2_Contig18340.mrna3	11
GO:0051392	tRNA N-acetyltransferase activity	11/6473	11/42294	1.07144e-09	5.13078e-08	4.17617e-08	Pepsico1_Contig31451.mrna1/Pepsico1_Contig31451.mrna2/Pepsico1_Contig33106.mrna1/Pepsico1_Contig33106.mrna2/Pepsico2_Contig11529.mrna1/Pepsico2_Contig11529.mrna2/Pepsico2_Contig11934.mrna1/Pepsico2_Contig11934.mrna2/Pepsico2_Contig18340.mrna1/Pepsico2_Contig18340.mrna2/Pepsico2_Contig18340.mrna3	11
GO:1904812	rRNA acetylation involved in maturation of SSU-rRNA	11/6473	11/42294	1.07144e-09	5.13078e-08	4.17617e-08	Pepsico1_Contig31451.mrna1/Pepsico1_Contig31451.mrna2/Pepsico1_Contig33106.mrna1/Pepsico1_Contig33106.mrna2/Pepsico2_Contig11529.mrna1/Pepsico2_Contig11529.mrna2/Pepsico2_Contig11934.mrna1/Pepsico2_Contig11934.mrna2/Pepsico2_Contig18340.mrna1/Pepsico2_Contig18340.mrna2/Pepsico2_Contig18340.mrna3	11
GO:1990882	rRNA acetylation	11/6473	11/42294	1.07144e-09	5.13078e-08	4.17617e-08	Pepsico1_Contig31451.mrna1/Pepsico1_Contig31451.mrna2/Pepsico1_Contig33106.mrna1/Pepsico1_Contig33106.mrna2/Pepsico2_Contig11529.mrna1/Pepsico2_Contig11529.mrna2/Pepsico2_Contig11934.mrna1/Pepsico2_Contig11934.mrna2/Pepsico2_Contig18340.mrna1/Pepsico2_Contig18340.mrna2/Pepsico2_Contig18340.mrna3	11
GO:1990883	rRNA cytidine N-acetyltransferase activity	11/6473	11/42294	1.07144e-09	5.13078e-08	4.17617e-08	Pepsico1_Contig31451.mrna1/Pepsico1_Contig31451.mrna2/Pepsico1_Contig33106.mrna1/Pepsico1_Contig33106.mrna2/Pepsico2_Contig11529.mrna1/Pepsico2_Contig11529.mrna2/Pepsico2_Contig11934.mrna1/Pepsico2_Contig11934.mrna2/Pepsico2_Contig18340.mrna1/Pepsico2_Contig18340.mrna2/Pepsico2_Contig18340.mrna3	11
GO:1990884	RNA acetylation	11/6473	11/42294	1.07144e-09	5.13078e-08	4.17617e-08	Pepsico1_Contig31451.mrna1/Pepsico1_Contig31451.mrna2/Pepsico1_Contig33106.mrna1/Pepsico1_Contig33106.mrna2/Pepsico2_Contig11529.mrna1/Pepsico2_Contig11529.mrna2/Pepsico2_Contig11934.mrna1/Pepsico2_Contig11934.mrna2/Pepsico2_Contig18340.mrna1/Pepsico2_Contig18340.mrna2/Pepsico2_Contig18340.mrna3	11
GO:0072503	cellular divalent inorganic cation homeostasis	55/6473	158/42294	1.09348e-09	5.18738e-08	4.22224e-08	Pepsico1_Contig10136.mrna2/Pepsico1_Contig14588.mrna1/Pepsico1_Contig14921.mrna1/Pepsico1_Contig15117.mrna1/Pepsico1_Contig15117.mrna2/Pepsico1_Contig16740.mrna1/Pepsico1_Contig16740.mrna2/Pepsico1_Contig18328.mrna1/Pepsico1_Contig18511.mrna1/Pepsico1_Contig18581.mrna2/Pepsico1_Contig18859.mrna2/Pepsico1_Contig18859.mrna3/Pepsico1_Contig19058.mrna1/Pepsico1_Contig19294.mrna1/Pepsico1_Contig19294.…	55
GO:0045664	regulation of neuron differentiation	43/6473	110/42294	1.21004e-09	5.68717e-08	4.62904e-08	Pepsico1_Contig10536.mrna1/Pepsico1_Contig10536.mrna2/Pepsico1_Contig10568.mrna1/Pepsico1_Contig10568.mrna2/Pepsico1_Contig13387.mrna1/Pepsico1_Contig16585.mrna2/Pepsico1_Contig17520.mrna1/Pepsico1_Contig20002.mrna1/Pepsico1_Contig20002.mrna2/Pepsico1_Contig20505.mrna1/Pepsico1_Contig20505.mrna2/Pepsico1_Contig21352.mrna1/Pepsico1_Contig21352.mrna2/Pepsico1_Contig24208.mrna1/Pepsico1_Contig25113.…	43
GO:0042262	DNA protection	14/6473	17/42294	1.63924e-09	7.42928e-08	6.04702e-08	Pepsico1_Contig11339.mrna2/Pepsico1_Contig11339.mrna3/Pepsico1_Contig31623.mrna1/Pepsico1_Contig31623.mrna2/Pepsico1_Contig31822.mrna1/Pepsico1_Contig31822.mrna2/Pepsico1_Contig32149.mrna1/Pepsico1_Contig32149.mrna2/Pepsico1_Contig32724.mrna1/Pepsico1_Contig32724.mrna2/Pepsico1_Contig33641.mrna1/Pepsico1_Contig33641.mrna2/Pepsico2_Contig8506.mrna1/Pepsico2_Contig8506.mrna2	14
GO:0140083	protein-DNA unloading ATPase activity	14/6473	17/42294	1.63924e-09	7.42928e-08	6.04702e-08	Pepsico1_Contig11339.mrna2/Pepsico1_Contig11339.mrna3/Pepsico1_Contig31623.mrna1/Pepsico1_Contig31623.mrna2/Pepsico1_Contig31822.mrna1/Pepsico1_Contig31822.mrna2/Pepsico1_Contig32149.mrna1/Pepsico1_Contig32149.mrna2/Pepsico1_Contig32724.mrna1/Pepsico1_Contig32724.mrna2/Pepsico1_Contig33641.mrna1/Pepsico1_Contig33641.mrna2/Pepsico2_Contig8506.mrna1/Pepsico2_Contig8506.mrna2	14
GO:1902298	cell cycle DNA replication maintenance of fidelity	14/6473	17/42294	1.63924e-09	7.42928e-08	6.04702e-08	Pepsico1_Contig11339.mrna2/Pepsico1_Contig11339.mrna3/Pepsico1_Contig31623.mrna1/Pepsico1_Contig31623.mrna2/Pepsico1_Contig31822.mrna1/Pepsico1_Contig31822.mrna2/Pepsico1_Contig32149.mrna1/Pepsico1_Contig32149.mrna2/Pepsico1_Contig32724.mrna1/Pepsico1_Contig32724.mrna2/Pepsico1_Contig33641.mrna1/Pepsico1_Contig33641.mrna2/Pepsico2_Contig8506.mrna1/Pepsico2_Contig8506.mrna2	14
GO:1990505	mitotic DNA replication maintenance of fidelity	14/6473	17/42294	1.63924e-09	7.42928e-08	6.04702e-08	Pepsico1_Contig11339.mrna2/Pepsico1_Contig11339.mrna3/Pepsico1_Contig31623.mrna1/Pepsico1_Contig31623.mrna2/Pepsico1_Contig31822.mrna1/Pepsico1_Contig31822.mrna2/Pepsico1_Contig32149.mrna1/Pepsico1_Contig32149.mrna2/Pepsico1_Contig32724.mrna1/Pepsico1_Contig32724.mrna2/Pepsico1_Contig33641.mrna1/Pepsico1_Contig33641.mrna2/Pepsico2_Contig8506.mrna1/Pepsico2_Contig8506.mrna2	14
GO:0006968	cellular defense response	26/6473	50/42294	1.66296e-09	7.47009e-08	6.08024e-08	Pepsico1_Contig14216.mrna3/Pepsico1_Contig17789.mrna3/Pepsico1_Contig18754.mrna1/Pepsico1_Contig18754.mrna2/Pepsico1_Contig18771.mrna1/Pepsico1_Contig18771.mrna2/Pepsico1_Contig18878.mrna1/Pepsico1_Contig18878.mrna2/Pepsico1_Contig25760.mrna3/Pepsico1_Contig27732.mrna2/Pepsico1_Contig28188.mrna1/Pepsico1_Contig29724.mrna3/Pepsico1_Contig29980.mrna1/Pepsico1_Contig30390.mrna1/Pepsico1_Contig30390.…	26
GO:1905421	regulation of plant organ morphogenesis	51/6473	144/42294	2.19453e-09	9.77142e-08	7.95339e-08	Pepsico1_Contig14588.mrna1/Pepsico1_Contig14921.mrna1/Pepsico1_Contig15117.mrna1/Pepsico1_Contig15117.mrna2/Pepsico1_Contig16740.mrna1/Pepsico1_Contig16740.mrna2/Pepsico1_Contig17362.mrna1/Pepsico1_Contig18328.mrna1/Pepsico1_Contig18511.mrna1/Pepsico1_Contig18581.mrna2/Pepsico1_Contig18859.mrna2/Pepsico1_Contig18859.mrna3/Pepsico1_Contig19058.mrna1/Pepsico1_Contig19294.mrna1/Pepsico1_Contig19294.…	51
GO:0010441	guard cell development	20/6473	33/42294	3.62484e-09	1.5845e-07	1.2897e-07	Pepsico1_Contig18754.mrna1/Pepsico1_Contig18754.mrna2/Pepsico1_Contig18771.mrna1/Pepsico1_Contig18771.mrna2/Pepsico1_Contig18878.mrna1/Pepsico1_Contig18878.mrna2/Pepsico1_Contig27732.mrna2/Pepsico1_Contig28188.mrna1/Pepsico1_Contig30390.mrna1/Pepsico1_Contig30390.mrna2/Pepsico2_Contig11541.mrna1/Pepsico2_Contig11541.mrna2/Pepsico2_Contig13569.mrna1/Pepsico2_Contig13569.mrna2/Pepsico2_Contig21169.…	20
GO:0010442	guard cell morphogenesis	20/6473	33/42294	3.62484e-09	1.5845e-07	1.2897e-07	Pepsico1_Contig18754.mrna1/Pepsico1_Contig18754.mrna2/Pepsico1_Contig18771.mrna1/Pepsico1_Contig18771.mrna2/Pepsico1_Contig18878.mrna1/Pepsico1_Contig18878.mrna2/Pepsico1_Contig27732.mrna2/Pepsico1_Contig28188.mrna1/Pepsico1_Contig30390.mrna1/Pepsico1_Contig30390.mrna2/Pepsico2_Contig11541.mrna1/Pepsico2_Contig11541.mrna2/Pepsico2_Contig13569.mrna1/Pepsico2_Contig13569.mrna2/Pepsico2_Contig21169.…	20
GO:0016999	antibiotic metabolic process	126/6473	497/42294	3.65222e-09	1.5845e-07	1.2897e-07	Pepsico1_Contig10259.mrna1/Pepsico1_Contig10816.mrna1/Pepsico1_Contig10839.mrna1/Pepsico1_Contig10841.mrna1/Pepsico1_Contig10867.mrna1/Pepsico1_Contig11551.mrna1/Pepsico1_Contig11616.mrna1/Pepsico1_Contig11881.mrna3/Pepsico1_Contig11898.mrna1/Pepsico1_Contig12018.mrna1/Pepsico1_Contig12019.mrna1/Pepsico1_Contig12056.mrna1/Pepsico1_Contig12258.mrna1/Pepsico1_Contig12272.mrna1/Pepsico1_Contig12288.…	126
GO:1902347	response to strigolactone	39/6473	98/42294	3.8431e-09	1.65318e-07	1.3456e-07	Pepsico1_Contig14588.mrna1/Pepsico1_Contig14921.mrna1/Pepsico1_Contig15117.mrna1/Pepsico1_Contig15117.mrna2/Pepsico1_Contig16740.mrna1/Pepsico1_Contig16740.mrna2/Pepsico1_Contig18328.mrna1/Pepsico1_Contig18511.mrna1/Pepsico1_Contig18581.mrna2/Pepsico1_Contig18859.mrna2/Pepsico1_Contig18859.mrna3/Pepsico1_Contig19058.mrna1/Pepsico1_Contig19294.mrna1/Pepsico1_Contig19294.mrna2/Pepsico1_Contig25740.…	39
GO:0015698	inorganic anion transport	111/6473	423/42294	3.9778e-09	1.69675e-07	1.38106e-07	Pepsico1_Contig10079.mrna1/Pepsico1_Contig10175.mrna2/Pepsico1_Contig10950.mrna1/Pepsico1_Contig12910.mrna1/Pepsico1_Contig13243.mrna1/Pepsico1_Contig13825.mrna1/Pepsico1_Contig13940.mrna1/Pepsico1_Contig14313.mrna2/Pepsico1_Contig15313.mrna1/Pepsico1_Contig15326.mrna1/Pepsico1_Contig16139.mrna1/Pepsico1_Contig16139.mrna2/Pepsico1_Contig16205.mrna1/Pepsico1_Contig16205.mrna2/Pepsico1_Contig16370.…	111
GO:0006013	mannose metabolic process	17/6473	25/42294	4.24931e-09	1.79746e-07	1.46303e-07	Pepsico1_Contig31143.mrna1/Pepsico1_Contig31422.mrna1/Pepsico1_Contig31620.mrna1/Pepsico1_Contig32090.mrna1/Pepsico1_Contig32090.mrna2/Pepsico1_Contig32483.mrna1/Pepsico1_Contig33758.mrna1/Pepsico1_Contig34568.mrna2/Pepsico1_Contig34607.mrna1/Pepsico1_Contig34607.mrna2/Pepsico1_Contig34863.mrna2/Pepsico1_Contig35898.mrna2/Pepsico1_Contig36085.mrna1/Pepsico2_Contig13558.mrna1/Pepsico2_Contig16171.…	17
GO:0055074	calcium ion homeostasis	49/6473	139/42294	5.35288e-09	2.24556e-07	1.82776e-07	Pepsico1_Contig14588.mrna1/Pepsico1_Contig14921.mrna1/Pepsico1_Contig15117.mrna1/Pepsico1_Contig15117.mrna2/Pepsico1_Contig16740.mrna1/Pepsico1_Contig16740.mrna2/Pepsico1_Contig18328.mrna1/Pepsico1_Contig18511.mrna1/Pepsico1_Contig18581.mrna2/Pepsico1_Contig18859.mrna2/Pepsico1_Contig18859.mrna3/Pepsico1_Contig19058.mrna1/Pepsico1_Contig19294.mrna1/Pepsico1_Contig19294.mrna2/Pepsico1_Contig25740.…	49
GO:0006875	cellular metal ion homeostasis	96/6473	352/42294	5.43233e-09	2.26021e-07	1.83968e-07	Pepsico1_Contig10136.mrna2/Pepsico1_Contig12177.mrna1/Pepsico1_Contig1238.mrna1/Pepsico1_Contig14588.mrna1/Pepsico1_Contig14921.mrna1/Pepsico1_Contig15117.mrna1/Pepsico1_Contig15117.mrna2/Pepsico1_Contig15220.mrna2/Pepsico1_Contig15838.mrna2/Pepsico1_Contig15867.mrna2/Pepsico1_Contig16740.mrna1/Pepsico1_Contig16740.mrna2/Pepsico1_Contig16950.mrna1/Pepsico1_Contig16950.mrna2/Pepsico1_Contig17292.m…	96
GO:0051262	protein tetramerization	104/6473	391/42294	5.58215e-09	2.30366e-07	1.87505e-07	Pepsico1_Contig10259.mrna1/Pepsico1_Contig10816.mrna1/Pepsico1_Contig10839.mrna1/Pepsico1_Contig10841.mrna1/Pepsico1_Contig10867.mrna1/Pepsico1_Contig11551.mrna1/Pepsico1_Contig11616.mrna1/Pepsico1_Contig11898.mrna1/Pepsico1_Contig12018.mrna1/Pepsico1_Contig12056.mrna1/Pepsico1_Contig12258.mrna1/Pepsico1_Contig12272.mrna1/Pepsico1_Contig12288.mrna1/Pepsico1_Contig12345.mrna1/Pepsico1_Contig12354.…	104
GO:0046283	anthocyanin-containing compound metabolic process	47/6473	131/42294	5.69861e-09	2.33275e-07	1.89873e-07	Pepsico1_Contig10529.mrna1/Pepsico1_Contig14588.mrna1/Pepsico1_Contig14921.mrna1/Pepsico1_Contig15117.mrna1/Pepsico1_Contig15117.mrna2/Pepsico1_Contig16740.mrna1/Pepsico1_Contig16740.mrna2/Pepsico1_Contig18328.mrna1/Pepsico1_Contig18511.mrna1/Pepsico1_Contig18581.mrna2/Pepsico1_Contig18859.mrna2/Pepsico1_Contig18859.mrna3/Pepsico1_Contig19058.mrna1/Pepsico1_Contig19294.mrna1/Pepsico1_Contig19294.…	47
GO:0003844	1,4-alpha-glucan branching enzyme activity	28/6473	59/42294	5.74801e-09	2.33415e-07	1.89987e-07	Pepsico1_Contig14360.mrna1/Pepsico1_Contig14360.mrna2/Pepsico1_Contig24670.mrna1/Pepsico1_Contig24670.mrna2/Pepsico1_Contig24738.mrna1/Pepsico1_Contig28481.mrna1/Pepsico1_Contig33829.mrna1/Pepsico1_Contig33829.mrna2/Pepsico1_Contig35114.mrna1/Pepsico1_Contig5027.mrna2/Pepsico2_Contig11565.mrna1/Pepsico2_Contig11565.mrna2/Pepsico2_Contig13581.mrna1/Pepsico2_Contig13581.mrna2/Pepsico2_Contig15918.m…	28
GO:0046658	anchored component of plasma membrane	77/6473	263/42294	6.19285e-09	2.49483e-07	2.03065e-07	Pepsico1_Contig11425.mrna1/Pepsico1_Contig11425.mrna2/Pepsico1_Contig12159.mrna1/Pepsico1_Contig13162.mrna1/Pepsico1_Contig15434.mrna1/Pepsico1_Contig16737.mrna2/Pepsico1_Contig17359.mrna1/Pepsico1_Contig17544.mrna1/Pepsico1_Contig17544.mrna2/Pepsico1_Contig18754.mrna1/Pepsico1_Contig18754.mrna2/Pepsico1_Contig18771.mrna1/Pepsico1_Contig18771.mrna2/Pepsico1_Contig18878.mrna1/Pepsico1_Contig18878.…	77
GO:0008757	S-adenosylmethionine-dependent methyltransferase activity	118/6473	461/42294	6.24754e-09	2.49705e-07	2.03246e-07	Pepsico1_Contig11162.mrna1/Pepsico1_Contig11468.mrna1/Pepsico1_Contig11468.mrna2/Pepsico1_Contig1193.mrna1/Pepsico1_Contig1193.mrna2/Pepsico1_Contig12465.mrna2/Pepsico1_Contig12848.mrna1/Pepsico1_Contig13967.mrna1/Pepsico1_Contig13967.mrna2/Pepsico1_Contig14217.mrna2/Pepsico1_Contig14581.mrna2/Pepsico1_Contig14643.mrna2/Pepsico1_Contig15561.mrna1/Pepsico1_Contig15700.mrna2/Pepsico1_Contig16190.mr…	118
GO:0035578	azurophil granule lumen	10/6473	10/42294	7.00987e-09	2.77985e-07	2.26264e-07	Pepsico1_Contig31143.mrna1/Pepsico1_Contig31620.mrna1/Pepsico1_Contig32090.mrna1/Pepsico1_Contig32090.mrna2/Pepsico1_Contig32483.mrna1/Pepsico1_Contig33758.mrna1/Pepsico1_Contig34607.mrna1/Pepsico1_Contig34607.mrna2/Pepsico2_Contig16171.mrna1/Pepsico2_Contig5870.mrna1	10
GO:0008889	glycerophosphodiester phosphodiesterase activity	20/6473	34/42294	7.53004e-09	2.88037e-07	2.34446e-07	Pepsico1_Contig18754.mrna1/Pepsico1_Contig18754.mrna2/Pepsico1_Contig18771.mrna1/Pepsico1_Contig18771.mrna2/Pepsico1_Contig18878.mrna1/Pepsico1_Contig18878.mrna2/Pepsico1_Contig27732.mrna2/Pepsico1_Contig28188.mrna1/Pepsico1_Contig30390.mrna1/Pepsico1_Contig30390.mrna2/Pepsico2_Contig11541.mrna1/Pepsico2_Contig11541.mrna2/Pepsico2_Contig13569.mrna1/Pepsico2_Contig13569.mrna2/Pepsico2_Contig21169.…	20
GO:0010977	negative regulation of neuron projection development	22/6473	40/42294	7.54707e-09	2.88037e-07	2.34446e-07	Pepsico1_Contig10536.mrna1/Pepsico1_Contig10536.mrna2/Pepsico1_Contig10568.mrna1/Pepsico1_Contig10568.mrna2/Pepsico1_Contig13387.mrna1/Pepsico1_Contig17520.mrna1/Pepsico1_Contig20002.mrna1/Pepsico1_Contig20002.mrna2/Pepsico1_Contig20505.mrna1/Pepsico1_Contig20505.mrna2/Pepsico1_Contig21352.mrna1/Pepsico1_Contig21352.mrna2/Pepsico1_Contig24208.mrna1/Pepsico1_Contig8681.mrna1/Pepsico1_Contig8681.mr…	22
GO:0031345	negative regulation of cell projection organization	22/6473	40/42294	7.54707e-09	2.88037e-07	2.34446e-07	Pepsico1_Contig10536.mrna1/Pepsico1_Contig10536.mrna2/Pepsico1_Contig10568.mrna1/Pepsico1_Contig10568.mrna2/Pepsico1_Contig13387.mrna1/Pepsico1_Contig17520.mrna1/Pepsico1_Contig20002.mrna1/Pepsico1_Contig20002.mrna2/Pepsico1_Contig20505.mrna1/Pepsico1_Contig20505.mrna2/Pepsico1_Contig21352.mrna1/Pepsico1_Contig21352.mrna2/Pepsico1_Contig24208.mrna1/Pepsico1_Contig8681.mrna1/Pepsico1_Contig8681.mr…	22
GO:0045665	negative regulation of neuron differentiation	22/6473	40/42294	7.54707e-09	2.88037e-07	2.34446e-07	Pepsico1_Contig10536.mrna1/Pepsico1_Contig10536.mrna2/Pepsico1_Contig10568.mrna1/Pepsico1_Contig10568.mrna2/Pepsico1_Contig13387.mrna1/Pepsico1_Contig17520.mrna1/Pepsico1_Contig20002.mrna1/Pepsico1_Contig20002.mrna2/Pepsico1_Contig20505.mrna1/Pepsico1_Contig20505.mrna2/Pepsico1_Contig21352.mrna1/Pepsico1_Contig21352.mrna2/Pepsico1_Contig24208.mrna1/Pepsico1_Contig8681.mrna1/Pepsico1_Contig8681.mr…	22
GO:0050768	negative regulation of neurogenesis	22/6473	40/42294	7.54707e-09	2.88037e-07	2.34446e-07	Pepsico1_Contig10536.mrna1/Pepsico1_Contig10536.mrna2/Pepsico1_Contig10568.mrna1/Pepsico1_Contig10568.mrna2/Pepsico1_Contig13387.mrna1/Pepsico1_Contig17520.mrna1/Pepsico1_Contig20002.mrna1/Pepsico1_Contig20002.mrna2/Pepsico1_Contig20505.mrna1/Pepsico1_Contig20505.mrna2/Pepsico1_Contig21352.mrna1/Pepsico1_Contig21352.mrna2/Pepsico1_Contig24208.mrna1/Pepsico1_Contig8681.mrna1/Pepsico1_Contig8681.mr…	22
GO:0004802	transketolase activity	13/6473	16/42294	8.85796e-09	3.35545e-07	2.73115e-07	Pepsico1_Contig12729.mrna1/Pepsico1_Contig12729.mrna2/Pepsico1_Contig20162.mrna1/Pepsico1_Contig20162.mrna2/Pepsico1_Contig23575.mrna1/Pepsico1_Contig23575.mrna2/Pepsico1_Contig27833.mrna1/Pepsico1_Contig27833.mrna3/Pepsico1_Contig9357.mrna1/Pepsico1_Contig9357.mrna2/Pepsico2_Contig6684.mrna1/Pepsico2_Contig8138.mrna1/Pepsico2_Contig8138.mrna2	13
GO:2000377	regulation of reactive oxygen species metabolic process	83/6473	294/42294	1.04559e-08	3.92376e-07	3.19372e-07	Pepsico1_Contig10370.mrna1/Pepsico1_Contig11767.mrna1/Pepsico1_Contig11915.mrna1/Pepsico1_Contig11915.mrna2/Pepsico1_Contig14588.mrna1/Pepsico1_Contig14921.mrna1/Pepsico1_Contig15117.mrna1/Pepsico1_Contig15117.mrna2/Pepsico1_Contig15557.mrna1/Pepsico1_Contig15674.mrna1/Pepsico1_Contig15810.mrna2/Pepsico1_Contig16740.mrna1/Pepsico1_Contig16740.mrna2/Pepsico1_Contig16997.mrna1/Pepsico1_Contig16997.…	83
GO:0006517	protein deglycosylation	17/6473	26/42294	1.05128e-08	3.92376e-07	3.19372e-07	Pepsico1_Contig31143.mrna1/Pepsico1_Contig31422.mrna1/Pepsico1_Contig31620.mrna1/Pepsico1_Contig32090.mrna1/Pepsico1_Contig32090.mrna2/Pepsico1_Contig32483.mrna1/Pepsico1_Contig33758.mrna1/Pepsico1_Contig34568.mrna2/Pepsico1_Contig34607.mrna1/Pepsico1_Contig34607.mrna2/Pepsico1_Contig34863.mrna2/Pepsico1_Contig35898.mrna2/Pepsico1_Contig36085.mrna1/Pepsico2_Contig13558.mrna1/Pepsico2_Contig16171.…	17
GO:0051260	protein homooligomerization	93/6473	342/42294	1.08921e-08	4.03563e-07	3.28478e-07	Pepsico1_Contig10259.mrna1/Pepsico1_Contig10816.mrna1/Pepsico1_Contig10839.mrna1/Pepsico1_Contig10841.mrna1/Pepsico1_Contig10867.mrna1/Pepsico1_Contig11551.mrna1/Pepsico1_Contig11616.mrna1/Pepsico1_Contig11898.mrna1/Pepsico1_Contig12018.mrna1/Pepsico1_Contig12056.mrna1/Pepsico1_Contig12258.mrna1/Pepsico1_Contig12272.mrna1/Pepsico1_Contig12288.mrna1/Pepsico1_Contig12345.mrna1/Pepsico1_Contig12354.…	93
GO:0034767	positive regulation of ion transmembrane transport	44/6473	122/42294	1.43384e-08	5.14317e-07	4.18625e-07	Pepsico1_Contig14588.mrna1/Pepsico1_Contig14921.mrna1/Pepsico1_Contig15117.mrna1/Pepsico1_Contig15117.mrna2/Pepsico1_Contig16740.mrna1/Pepsico1_Contig16740.mrna2/Pepsico1_Contig18328.mrna1/Pepsico1_Contig18511.mrna1/Pepsico1_Contig18581.mrna2/Pepsico1_Contig18859.mrna2/Pepsico1_Contig18859.mrna3/Pepsico1_Contig19058.mrna1/Pepsico1_Contig19294.mrna1/Pepsico1_Contig19294.mrna2/Pepsico1_Contig25740.…	44
GO:0071326	cellular response to monosaccharide stimulus	39/6473	102/42294	1.44892e-08	5.14317e-07	4.18625e-07	Pepsico1_Contig12771.mrna2/Pepsico1_Contig13009.mrna1/Pepsico1_Contig14360.mrna1/Pepsico1_Contig14360.mrna2/Pepsico1_Contig19899.mrna1/Pepsico1_Contig23702.mrna2/Pepsico1_Contig23847.mrna1/Pepsico1_Contig23851.mrna1/Pepsico1_Contig24670.mrna1/Pepsico1_Contig24670.mrna2/Pepsico1_Contig24738.mrna1/Pepsico1_Contig28481.mrna1/Pepsico1_Contig33829.mrna1/Pepsico1_Contig33829.mrna2/Pepsico1_Contig35114.…	39
GO:0071331	cellular response to hexose stimulus	39/6473	102/42294	1.44892e-08	5.14317e-07	4.18625e-07	Pepsico1_Contig12771.mrna2/Pepsico1_Contig13009.mrna1/Pepsico1_Contig14360.mrna1/Pepsico1_Contig14360.mrna2/Pepsico1_Contig19899.mrna1/Pepsico1_Contig23702.mrna2/Pepsico1_Contig23847.mrna1/Pepsico1_Contig23851.mrna1/Pepsico1_Contig24670.mrna1/Pepsico1_Contig24670.mrna2/Pepsico1_Contig24738.mrna1/Pepsico1_Contig28481.mrna1/Pepsico1_Contig33829.mrna1/Pepsico1_Contig33829.mrna2/Pepsico1_Contig35114.…	39
GO:0071333	cellular response to glucose stimulus	39/6473	102/42294	1.44892e-08	5.14317e-07	4.18625e-07	Pepsico1_Contig12771.mrna2/Pepsico1_Contig13009.mrna1/Pepsico1_Contig14360.mrna1/Pepsico1_Contig14360.mrna2/Pepsico1_Contig19899.mrna1/Pepsico1_Contig23702.mrna2/Pepsico1_Contig23847.mrna1/Pepsico1_Contig23851.mrna1/Pepsico1_Contig24670.mrna1/Pepsico1_Contig24670.mrna2/Pepsico1_Contig24738.mrna1/Pepsico1_Contig28481.mrna1/Pepsico1_Contig33829.mrna1/Pepsico1_Contig33829.mrna2/Pepsico1_Contig35114.…	39
GO:1902417	(+)-abscisic acid D-glucopyranosyl ester transmembrane transporter activity	39/6473	102/42294	1.44892e-08	5.14317e-07	4.18625e-07	Pepsico1_Contig15326.mrna1/Pepsico1_Contig26876.mrna1/Pepsico1_Contig29318.mrna2/Pepsico1_Contig29726.mrna1/Pepsico1_Contig36129.mrna2/Pepsico1_Contig37426.mrna1/Pepsico1_Contig37875.mrna1/Pepsico1_Contig37924.mrna2/Pepsico1_Contig37977.mrna2/Pepsico1_Contig37983.mrna2/Pepsico1_Contig37995.mrna1/Pepsico1_Contig38048.mrna2/Pepsico1_Contig38178.mrna2/Pepsico1_Contig38220.mrna1/Pepsico1_Contig38221.…	39
GO:1902418	(+)-abscisic acid D-glucopyranosyl ester transmembrane transport	39/6473	102/42294	1.44892e-08	5.14317e-07	4.18625e-07	Pepsico1_Contig15326.mrna1/Pepsico1_Contig26876.mrna1/Pepsico1_Contig29318.mrna2/Pepsico1_Contig29726.mrna1/Pepsico1_Contig36129.mrna2/Pepsico1_Contig37426.mrna1/Pepsico1_Contig37875.mrna1/Pepsico1_Contig37924.mrna2/Pepsico1_Contig37977.mrna2/Pepsico1_Contig37983.mrna2/Pepsico1_Contig37995.mrna1/Pepsico1_Contig38048.mrna2/Pepsico1_Contig38178.mrna2/Pepsico1_Contig38220.mrna1/Pepsico1_Contig38221.…	39
GO:0034764	positive regulation of transmembrane transport	44/6473	123/42294	1.90278e-08	6.7073e-07	5.45936e-07	Pepsico1_Contig14588.mrna1/Pepsico1_Contig14921.mrna1/Pepsico1_Contig15117.mrna1/Pepsico1_Contig15117.mrna2/Pepsico1_Contig16740.mrna1/Pepsico1_Contig16740.mrna2/Pepsico1_Contig18328.mrna1/Pepsico1_Contig18511.mrna1/Pepsico1_Contig18581.mrna2/Pepsico1_Contig18859.mrna2/Pepsico1_Contig18859.mrna3/Pepsico1_Contig19058.mrna1/Pepsico1_Contig19294.mrna1/Pepsico1_Contig19294.mrna2/Pepsico1_Contig25740.…	44
GO:0097237	cellular response to toxic substance	102/6473	393/42294	3.02813e-08	1.06006e-06	8.62825e-07	Pepsico1_Contig10259.mrna1/Pepsico1_Contig10816.mrna1/Pepsico1_Contig10839.mrna1/Pepsico1_Contig10841.mrna1/Pepsico1_Contig10867.mrna1/Pepsico1_Contig11551.mrna1/Pepsico1_Contig11616.mrna1/Pepsico1_Contig11898.mrna1/Pepsico1_Contig12018.mrna1/Pepsico1_Contig12056.mrna1/Pepsico1_Contig12258.mrna1/Pepsico1_Contig12272.mrna1/Pepsico1_Contig12288.mrna1/Pepsico1_Contig12345.mrna1/Pepsico1_Contig12354.…	102
GO:0034765	regulation of ion transmembrane transport	74/6473	258/42294	3.11104e-08	1.08162e-06	8.80376e-07	Pepsico1_Contig11767.mrna1/Pepsico1_Contig11915.mrna1/Pepsico1_Contig11915.mrna2/Pepsico1_Contig14588.mrna1/Pepsico1_Contig14921.mrna1/Pepsico1_Contig15117.mrna1/Pepsico1_Contig15117.mrna2/Pepsico1_Contig15637.mrna2/Pepsico1_Contig16740.mrna1/Pepsico1_Contig16740.mrna2/Pepsico1_Contig18328.mrna1/Pepsico1_Contig18511.mrna1/Pepsico1_Contig18581.mrna2/Pepsico1_Contig18859.mrna2/Pepsico1_Contig18859.…	74
GO:0043270	positive regulation of ion transport	44/6473	125/42294	3.30672e-08	1.14183e-06	9.29386e-07	Pepsico1_Contig14588.mrna1/Pepsico1_Contig14921.mrna1/Pepsico1_Contig15117.mrna1/Pepsico1_Contig15117.mrna2/Pepsico1_Contig16740.mrna1/Pepsico1_Contig16740.mrna2/Pepsico1_Contig18328.mrna1/Pepsico1_Contig18511.mrna1/Pepsico1_Contig18581.mrna2/Pepsico1_Contig18859.mrna2/Pepsico1_Contig18859.mrna3/Pepsico1_Contig19058.mrna1/Pepsico1_Contig19294.mrna1/Pepsico1_Contig19294.mrna2/Pepsico1_Contig25740.…	44
GO:0008287	protein serine/threonine phosphatase complex	31/6473	74/42294	3.58583e-08	1.21998e-06	9.92991e-07	Pepsico1_Contig1406.mrna2/Pepsico1_Contig14895.mrna2/Pepsico1_Contig14895.mrna3/Pepsico1_Contig18157.mrna1/Pepsico1_Contig18157.mrna2/Pepsico1_Contig18313.mrna1/Pepsico1_Contig19012.mrna1/Pepsico1_Contig19012.mrna2/Pepsico1_Contig24863.mrna1/Pepsico1_Contig24863.mrna2/Pepsico1_Contig25657.mrna1/Pepsico1_Contig25657.mrna3/Pepsico1_Contig26447.mrna2/Pepsico1_Contig30572.mrna2/Pepsico1_Contig30572.m…	31
GO:1903293	phosphatase complex	31/6473	74/42294	3.58583e-08	1.21998e-06	9.92991e-07	Pepsico1_Contig1406.mrna2/Pepsico1_Contig14895.mrna2/Pepsico1_Contig14895.mrna3/Pepsico1_Contig18157.mrna1/Pepsico1_Contig18157.mrna2/Pepsico1_Contig18313.mrna1/Pepsico1_Contig19012.mrna1/Pepsico1_Contig19012.mrna2/Pepsico1_Contig24863.mrna1/Pepsico1_Contig24863.mrna2/Pepsico1_Contig25657.mrna1/Pepsico1_Contig25657.mrna3/Pepsico1_Contig26447.mrna2/Pepsico1_Contig30572.mrna2/Pepsico1_Contig30572.m…	31
GO:1900426	positive regulation of defense response to bacterium	41/6473	113/42294	3.60513e-08	1.21998e-06	9.92991e-07	Pepsico1_Contig14588.mrna1/Pepsico1_Contig14921.mrna1/Pepsico1_Contig15117.mrna1/Pepsico1_Contig15117.mrna2/Pepsico1_Contig16740.mrna1/Pepsico1_Contig16740.mrna2/Pepsico1_Contig18328.mrna1/Pepsico1_Contig18511.mrna1/Pepsico1_Contig18581.mrna2/Pepsico1_Contig18859.mrna2/Pepsico1_Contig18859.mrna3/Pepsico1_Contig19058.mrna1/Pepsico1_Contig19294.mrna1/Pepsico1_Contig19294.mrna2/Pepsico1_Contig25740.…	41
GO:0071614	linoleic acid epoxygenase activity	30/6473	71/42294	4.68691e-08	1.57139e-06	1.27902e-06	Pepsico1_Contig1522.mrna1/Pepsico1_Contig1666.mrna1/Pepsico1_Contig1704.mrna2/Pepsico1_Contig1743.mrna2/Pepsico1_Contig1813.mrna2/Pepsico1_Contig19334.mrna1/Pepsico1_Contig1980.mrna1/Pepsico1_Contig1.mrna2/Pepsico1_Contig2289.mrna2/Pepsico1_Contig2303.mrna2/Pepsico1_Contig2368.mrna1/Pepsico1_Contig2423.mrna1/Pepsico1_Contig2445.mrna1/Pepsico1_Contig2523.mrna1/Pepsico1_Contig2622.mrna2/Pepsico1_Co…	30
GO:0048699	generation of neurons	64/6473	214/42294	4.70549e-08	1.57139e-06	1.27902e-06	Pepsico1_Contig10536.mrna1/Pepsico1_Contig10536.mrna2/Pepsico1_Contig10568.mrna1/Pepsico1_Contig10568.mrna2/Pepsico1_Contig13387.mrna1/Pepsico1_Contig13875.mrna1/Pepsico1_Contig14447.mrna3/Pepsico1_Contig15521.mrna2/Pepsico1_Contig16585.mrna2/Pepsico1_Contig17227.mrna1/Pepsico1_Contig17227.mrna3/Pepsico1_Contig17520.mrna1/Pepsico1_Contig20002.mrna1/Pepsico1_Contig20002.mrna2/Pepsico1_Contig20505.…	64
GO:0042726	flavin-containing compound metabolic process	41/6473	114/42294	4.80011e-08	1.59251e-06	1.29621e-06	Pepsico1_Contig14588.mrna1/Pepsico1_Contig14921.mrna1/Pepsico1_Contig15117.mrna1/Pepsico1_Contig15117.mrna2/Pepsico1_Contig16740.mrna1/Pepsico1_Contig16740.mrna2/Pepsico1_Contig18328.mrna1/Pepsico1_Contig18511.mrna1/Pepsico1_Contig18581.mrna2/Pepsico1_Contig18859.mrna2/Pepsico1_Contig18859.mrna3/Pepsico1_Contig19058.mrna1/Pepsico1_Contig19294.mrna1/Pepsico1_Contig19294.mrna2/Pepsico1_Contig25740.…	41
GO:0006491	N-glycan processing	25/6473	54/42294	6.91721e-08	2.27514e-06	1.85184e-06	Pepsico1_Contig16486.mrna2/Pepsico1_Contig16721.mrna2/Pepsico1_Contig16793.mrna2/Pepsico1_Contig16914.mrna2/Pepsico1_Contig18502.mrna2/Pepsico1_Contig18547.mrna1/Pepsico1_Contig25959.mrna2/Pepsico1_Contig26636.mrna2/Pepsico1_Contig28345.mrna2/Pepsico1_Contig28694.mrna2/Pepsico1_Contig30189.mrna1/Pepsico1_Contig30646.mrna2/Pepsico1_Contig35898.mrna2/Pepsico1_Contig36085.mrna1/Pepsico1_Contig7068.m…	25
GO:0046685	response to arsenic-containing substance	45/6473	132/42294	6.94734e-08	2.27514e-06	1.85184e-06	Pepsico1_Contig10950.mrna1/Pepsico1_Contig15326.mrna1/Pepsico1_Contig21317.mrna1/Pepsico1_Contig2222.mrna1/Pepsico1_Contig26876.mrna1/Pepsico1_Contig29318.mrna2/Pepsico1_Contig29726.mrna1/Pepsico1_Contig32085.mrna1/Pepsico1_Contig36129.mrna2/Pepsico1_Contig37426.mrna1/Pepsico1_Contig37875.mrna1/Pepsico1_Contig37924.mrna2/Pepsico1_Contig37977.mrna2/Pepsico1_Contig37983.mrna2/Pepsico1_Contig37995.m…	45
GO:0034762	regulation of transmembrane transport	74/6473	263/42294	7.36773e-08	2.39735e-06	1.95131e-06	Pepsico1_Contig11767.mrna1/Pepsico1_Contig11915.mrna1/Pepsico1_Contig11915.mrna2/Pepsico1_Contig14588.mrna1/Pepsico1_Contig14921.mrna1/Pepsico1_Contig15117.mrna1/Pepsico1_Contig15117.mrna2/Pepsico1_Contig15637.mrna2/Pepsico1_Contig16740.mrna1/Pepsico1_Contig16740.mrna2/Pepsico1_Contig18328.mrna1/Pepsico1_Contig18511.mrna1/Pepsico1_Contig18581.mrna2/Pepsico1_Contig18859.mrna2/Pepsico1_Contig18859.…	74
GO:0051961	negative regulation of nervous system development	36/6473	96/42294	9.14019e-08	2.95513e-06	2.40531e-06	Pepsico1_Contig10536.mrna1/Pepsico1_Contig10536.mrna2/Pepsico1_Contig10568.mrna1/Pepsico1_Contig10568.mrna2/Pepsico1_Contig13387.mrna1/Pepsico1_Contig16585.mrna2/Pepsico1_Contig17520.mrna1/Pepsico1_Contig20002.mrna1/Pepsico1_Contig20002.mrna2/Pepsico1_Contig20505.mrna1/Pepsico1_Contig20505.mrna2/Pepsico1_Contig21352.mrna1/Pepsico1_Contig21352.mrna2/Pepsico1_Contig24208.mrna1/Pepsico1_Contig25562.…	36
GO:0051510	regulation of unidimensional cell growth	49/6473	151/42294	1.08722e-07	3.49286e-06	2.84299e-06	Pepsico1_Contig14588.mrna1/Pepsico1_Contig14921.mrna1/Pepsico1_Contig15117.mrna1/Pepsico1_Contig15117.mrna2/Pepsico1_Contig16740.mrna1/Pepsico1_Contig16740.mrna2/Pepsico1_Contig18328.mrna1/Pepsico1_Contig18511.mrna1/Pepsico1_Contig18581.mrna2/Pepsico1_Contig18859.mrna2/Pepsico1_Contig18859.mrna3/Pepsico1_Contig19058.mrna1/Pepsico1_Contig19294.mrna1/Pepsico1_Contig19294.mrna2/Pepsico1_Contig20378.…	49
GO:0045005	DNA-dependent DNA replication maintenance of fidelity	17/6473	29/42294	1.09731e-07	3.50312e-06	2.85134e-06	Pepsico1_Contig11339.mrna2/Pepsico1_Contig11339.mrna3/Pepsico1_Contig31623.mrna1/Pepsico1_Contig31623.mrna2/Pepsico1_Contig31822.mrna1/Pepsico1_Contig31822.mrna2/Pepsico1_Contig32149.mrna1/Pepsico1_Contig32149.mrna2/Pepsico1_Contig32410.mrna2/Pepsico1_Contig32724.mrna1/Pepsico1_Contig32724.mrna2/Pepsico1_Contig33641.mrna1/Pepsico1_Contig33641.mrna2/Pepsico2_Contig15553.mrna1/Pepsico2_Contig158.mr…	17
GO:0002833	positive regulation of response to biotic stimulus	45/6473	134/42294	1.14868e-07	3.62558e-06	2.95102e-06	Pepsico1_Contig14588.mrna1/Pepsico1_Contig14921.mrna1/Pepsico1_Contig15117.mrna1/Pepsico1_Contig15117.mrna2/Pepsico1_Contig16740.mrna1/Pepsico1_Contig16740.mrna2/Pepsico1_Contig17904.mrna1/Pepsico1_Contig18328.mrna1/Pepsico1_Contig18511.mrna1/Pepsico1_Contig18581.mrna2/Pepsico1_Contig18859.mrna2/Pepsico1_Contig18859.mrna3/Pepsico1_Contig19058.mrna1/Pepsico1_Contig19294.mrna1/Pepsico1_Contig19294.…	45
GO:0051606	detection of stimulus	77/6473	280/42294	1.14996e-07	3.62558e-06	2.95102e-06	Pepsico1_Contig10240.mrna2/Pepsico1_Contig11012.mrna2/Pepsico1_Contig11217.mrna1/Pepsico1_Contig11410.mrna1/Pepsico1_Contig14588.mrna1/Pepsico1_Contig14921.mrna1/Pepsico1_Contig15117.mrna1/Pepsico1_Contig15117.mrna2/Pepsico1_Contig16451.mrna2/Pepsico1_Contig16697.mrna1/Pepsico1_Contig16740.mrna1/Pepsico1_Contig16740.mrna2/Pepsico1_Contig16825.mrna1/Pepsico1_Contig17260.mrna1/Pepsico1_Contig18277.…	77
GO:0022008	neurogenesis	64/6473	219/42294	1.20957e-07	3.78998e-06	3.08483e-06	Pepsico1_Contig10536.mrna1/Pepsico1_Contig10536.mrna2/Pepsico1_Contig10568.mrna1/Pepsico1_Contig10568.mrna2/Pepsico1_Contig13387.mrna1/Pepsico1_Contig13875.mrna1/Pepsico1_Contig14447.mrna3/Pepsico1_Contig15521.mrna2/Pepsico1_Contig16585.mrna2/Pepsico1_Contig17227.mrna1/Pepsico1_Contig17227.mrna3/Pepsico1_Contig17520.mrna1/Pepsico1_Contig20002.mrna1/Pepsico1_Contig20002.mrna2/Pepsico1_Contig20505.…	64
GO:0010540	basipetal auxin transport	34/6473	89/42294	1.21973e-07	3.79836e-06	3.09165e-06	Pepsico1_Contig17574.mrna1/Pepsico1_Contig18375.mrna1/Pepsico1_Contig26638.mrna1/Pepsico1_Contig26638.mrna2/Pepsico1_Contig28207.mrna1/Pepsico1_Contig29603.mrna1/Pepsico1_Contig29621.mrna1/Pepsico1_Contig29621.mrna2/Pepsico1_Contig30757.mrna1/Pepsico1_Contig30757.mrna2/Pepsico1_Contig32154.mrna2/Pepsico1_Contig35874.mrna1/Pepsico1_Contig35874.mrna2/Pepsico1_Contig35994.mrna1/Pepsico1_Contig36100.…	34
GO:2000030	regulation of response to red or far red light	46/6473	139/42294	1.36881e-07	4.23662e-06	3.44837e-06	Pepsico1_Contig1370.mrna1/Pepsico1_Contig14021.mrna2/Pepsico1_Contig14588.mrna1/Pepsico1_Contig14921.mrna1/Pepsico1_Contig15117.mrna1/Pepsico1_Contig15117.mrna2/Pepsico1_Contig16740.mrna1/Pepsico1_Contig16740.mrna2/Pepsico1_Contig18328.mrna1/Pepsico1_Contig18511.mrna1/Pepsico1_Contig18581.mrna2/Pepsico1_Contig18859.mrna2/Pepsico1_Contig18859.mrna3/Pepsico1_Contig19058.mrna1/Pepsico1_Contig19294.m…	46
GO:0004392	heme oxygenase (decyclizing) activity	30/6473	74/42294	1.42748e-07	4.39146e-06	3.5744e-06	Pepsico1_Contig1522.mrna1/Pepsico1_Contig1666.mrna1/Pepsico1_Contig1704.mrna2/Pepsico1_Contig1743.mrna2/Pepsico1_Contig1813.mrna2/Pepsico1_Contig19334.mrna1/Pepsico1_Contig1980.mrna1/Pepsico1_Contig1.mrna2/Pepsico1_Contig2289.mrna2/Pepsico1_Contig2303.mrna2/Pepsico1_Contig2368.mrna1/Pepsico1_Contig2423.mrna1/Pepsico1_Contig2445.mrna1/Pepsico1_Contig2523.mrna1/Pepsico1_Contig2622.mrna2/Pepsico1_Co…	30
GO:0009930	longitudinal side of cell surface	12/6473	16/42294	1.62376e-07	4.96517e-06	4.04137e-06	Pepsico1_Contig11425.mrna1/Pepsico1_Contig11425.mrna2/Pepsico1_Contig17544.mrna1/Pepsico1_Contig17544.mrna2/Pepsico1_Contig23179.mrna1/Pepsico1_Contig23179.mrna2/Pepsico1_Contig23561.mrna1/Pepsico1_Contig23561.mrna2/Pepsico1_Contig23769.mrna2/Pepsico2_Contig12969.mrna2/Pepsico2_Contig932.mrna1/Pepsico2_Contig932.mrna2	12
GO:0043949	regulation of cAMP-mediated signaling	16/6473	27/42294	2.12141e-07	6.33428e-06	5.15575e-06	Pepsico1_Contig13284.mrna1/Pepsico1_Contig13284.mrna2/Pepsico1_Contig13611.mrna1/Pepsico1_Contig13611.mrna2/Pepsico1_Contig24231.mrna1/Pepsico1_Contig24231.mrna2/Pepsico1_Contig24292.mrna1/Pepsico1_Contig24292.mrna2/Pepsico1_Contig24449.mrna1/Pepsico1_Contig24449.mrna2/Pepsico1_Contig34243.mrna1/Pepsico1_Contig34243.mrna2/Pepsico1_Contig5537.mrna1/Pepsico1_Contig5537.mrna2/Pepsico2_Contig6364.mrn…	16
GO:0043951	negative regulation of cAMP-mediated signaling	16/6473	27/42294	2.12141e-07	6.33428e-06	5.15575e-06	Pepsico1_Contig13284.mrna1/Pepsico1_Contig13284.mrna2/Pepsico1_Contig13611.mrna1/Pepsico1_Contig13611.mrna2/Pepsico1_Contig24231.mrna1/Pepsico1_Contig24231.mrna2/Pepsico1_Contig24292.mrna1/Pepsico1_Contig24292.mrna2/Pepsico1_Contig24449.mrna1/Pepsico1_Contig24449.mrna2/Pepsico1_Contig34243.mrna1/Pepsico1_Contig34243.mrna2/Pepsico1_Contig5537.mrna1/Pepsico1_Contig5537.mrna2/Pepsico2_Contig6364.mrn…	16
GO:0045744	negative regulation of G protein-coupled receptor signaling pathway	16/6473	27/42294	2.12141e-07	6.33428e-06	5.15575e-06	Pepsico1_Contig13284.mrna1/Pepsico1_Contig13284.mrna2/Pepsico1_Contig13611.mrna1/Pepsico1_Contig13611.mrna2/Pepsico1_Contig24231.mrna1/Pepsico1_Contig24231.mrna2/Pepsico1_Contig24292.mrna1/Pepsico1_Contig24292.mrna2/Pepsico1_Contig24449.mrna1/Pepsico1_Contig24449.mrna2/Pepsico1_Contig34243.mrna1/Pepsico1_Contig34243.mrna2/Pepsico1_Contig5537.mrna1/Pepsico1_Contig5537.mrna2/Pepsico2_Contig6364.mrn…	16
GO:0045879	negative regulation of smoothened signaling pathway	16/6473	27/42294	2.12141e-07	6.33428e-06	5.15575e-06	Pepsico1_Contig13284.mrna1/Pepsico1_Contig13284.mrna2/Pepsico1_Contig13611.mrna1/Pepsico1_Contig13611.mrna2/Pepsico1_Contig24231.mrna1/Pepsico1_Contig24231.mrna2/Pepsico1_Contig24292.mrna1/Pepsico1_Contig24292.mrna2/Pepsico1_Contig24449.mrna1/Pepsico1_Contig24449.mrna2/Pepsico1_Contig34243.mrna1/Pepsico1_Contig34243.mrna2/Pepsico1_Contig5537.mrna1/Pepsico1_Contig5537.mrna2/Pepsico2_Contig6364.mrn…	16
GO:0006873	cellular ion homeostasis	113/6473	464/42294	2.17152e-07	6.44598e-06	5.24667e-06	Pepsico1_Contig10136.mrna2/Pepsico1_Contig12177.mrna1/Pepsico1_Contig1238.mrna1/Pepsico1_Contig14588.mrna1/Pepsico1_Contig14921.mrna1/Pepsico1_Contig15117.mrna1/Pepsico1_Contig15117.mrna2/Pepsico1_Contig15220.mrna2/Pepsico1_Contig15313.mrna1/Pepsico1_Contig15838.mrna2/Pepsico1_Contig15867.mrna2/Pepsico1_Contig16740.mrna1/Pepsico1_Contig16740.mrna2/Pepsico1_Contig16950.mrna1/Pepsico1_Contig16950.m…	113
GO:0043546	molybdopterin cofactor binding	25/6473	57/42294	2.54661e-07	7.51546e-06	6.11716e-06	Pepsico1_Contig12827.mrna1/Pepsico1_Contig12827.mrna2/Pepsico1_Contig18506.mrna1/Pepsico1_Contig18506.mrna2/Pepsico1_Contig24049.mrna1/Pepsico1_Contig24049.mrna2/Pepsico1_Contig28425.mrna1/Pepsico1_Contig28425.mrna2/Pepsico1_Contig28595.mrna1/Pepsico1_Contig29753.mrna2/Pepsico1_Contig31447.mrna1/Pepsico1_Contig36376.mrna1/Pepsico1_Contig36462.mrna1/Pepsico1_Contig36467.mrna3/Pepsico1_Contig36475.…	25
GO:0061041	regulation of wound healing	23/6473	50/42294	2.65786e-07	7.70931e-06	6.27494e-06	Pepsico1_Contig34058.mrna1/Pepsico1_Contig36236.mrna2/Pepsico1_Contig37458.mrna3/Pepsico1_Contig37546.mrna1/Pepsico1_Contig37615.mrna2/Pepsico1_Contig37727.mrna2/Pepsico1_Contig37739.mrna2/Pepsico1_Contig37762.mrna1/Pepsico1_Contig37947.mrna1/Pepsico1_Contig38034.mrna2/Pepsico1_Contig38226.mrna2/Pepsico1_Contig38410.mrna2/Pepsico1_Contig38696.mrna1/Pepsico1_Contig38701.mrna2/Pepsico1_Contig38724.…	23
GO:0090303	positive regulation of wound healing	23/6473	50/42294	2.65786e-07	7.70931e-06	6.27494e-06	Pepsico1_Contig34058.mrna1/Pepsico1_Contig36236.mrna2/Pepsico1_Contig37458.mrna3/Pepsico1_Contig37546.mrna1/Pepsico1_Contig37615.mrna2/Pepsico1_Contig37727.mrna2/Pepsico1_Contig37739.mrna2/Pepsico1_Contig37762.mrna1/Pepsico1_Contig37947.mrna1/Pepsico1_Contig38034.mrna2/Pepsico1_Contig38226.mrna2/Pepsico1_Contig38410.mrna2/Pepsico1_Contig38696.mrna1/Pepsico1_Contig38701.mrna2/Pepsico1_Contig38724.…	23
GO:1903036	positive regulation of response to wounding	23/6473	50/42294	2.65786e-07	7.70931e-06	6.27494e-06	Pepsico1_Contig34058.mrna1/Pepsico1_Contig36236.mrna2/Pepsico1_Contig37458.mrna3/Pepsico1_Contig37546.mrna1/Pepsico1_Contig37615.mrna2/Pepsico1_Contig37727.mrna2/Pepsico1_Contig37739.mrna2/Pepsico1_Contig37762.mrna1/Pepsico1_Contig37947.mrna1/Pepsico1_Contig38034.mrna2/Pepsico1_Contig38226.mrna2/Pepsico1_Contig38410.mrna2/Pepsico1_Contig38696.mrna1/Pepsico1_Contig38701.mrna2/Pepsico1_Contig38724.…	23
GO:0033565	ESCRT-0 complex	10/6473	12/42294	3.43085e-07	9.83897e-06	8.00837e-06	Pepsico1_Contig32207.mrna1/Pepsico1_Contig32207.mrna2/Pepsico1_Contig33393.mrna1/Pepsico1_Contig33393.mrna2/Pepsico1_Contig35443.mrna2/Pepsico1_Contig35443.mrna3/Pepsico2_Contig15798.mrna1/Pepsico2_Contig15798.mrna2/Pepsico2_Contig18529.mrna1/Pepsico2_Contig18529.mrna2	10
GO:0120113	cytoplasm to vacuole transport by the NVT pathway	10/6473	12/42294	3.43085e-07	9.83897e-06	8.00837e-06	Pepsico1_Contig32207.mrna1/Pepsico1_Contig32207.mrna2/Pepsico1_Contig33393.mrna1/Pepsico1_Contig33393.mrna2/Pepsico1_Contig35443.mrna2/Pepsico1_Contig35443.mrna3/Pepsico2_Contig15798.mrna1/Pepsico2_Contig15798.mrna2/Pepsico2_Contig18529.mrna1/Pepsico2_Contig18529.mrna2	10
GO:0032103	positive regulation of response to external stimulus	45/6473	139/42294	3.78828e-07	1.07693e-05	8.76561e-06	Pepsico1_Contig14588.mrna1/Pepsico1_Contig14921.mrna1/Pepsico1_Contig15117.mrna1/Pepsico1_Contig15117.mrna2/Pepsico1_Contig16740.mrna1/Pepsico1_Contig16740.mrna2/Pepsico1_Contig17904.mrna1/Pepsico1_Contig18328.mrna1/Pepsico1_Contig18511.mrna1/Pepsico1_Contig18581.mrna2/Pepsico1_Contig18859.mrna2/Pepsico1_Contig18859.mrna3/Pepsico1_Contig19058.mrna1/Pepsico1_Contig19294.mrna1/Pepsico1_Contig19294.…	45
GO:0002097	tRNA wobble base modification	18/6473	34/42294	3.80131e-07	1.07693e-05	8.76561e-06	Pepsico1_Contig13206.mrna1/Pepsico1_Contig13206.mrna2/Pepsico1_Contig21433.mrna1/Pepsico1_Contig21433.mrna2/Pepsico1_Contig31451.mrna1/Pepsico1_Contig31451.mrna2/Pepsico1_Contig33106.mrna1/Pepsico1_Contig33106.mrna2/Pepsico2_Contig11529.mrna1/Pepsico2_Contig11529.mrna2/Pepsico2_Contig11934.mrna1/Pepsico2_Contig11934.mrna2/Pepsico2_Contig17906.mrna1/Pepsico2_Contig18340.mrna1/Pepsico2_Contig18340.…	18
GO:0010217	cellular aluminum ion homeostasis	9/6473	10/42294	3.9547e-07	1.07693e-05	8.76561e-06	Pepsico1_Contig16950.mrna1/Pepsico1_Contig16950.mrna2/Pepsico1_Contig17292.mrna1/Pepsico1_Contig29111.mrna2/Pepsico1_Contig29111.mrna3/Pepsico1_Contig29375.mrna1/Pepsico1_Contig29375.mrna2/Pepsico1_Contig30503.mrna1/Pepsico1_Contig30503.mrna2	9
GO:0015083	aluminum ion transmembrane transporter activity	9/6473	10/42294	3.9547e-07	1.07693e-05	8.76561e-06	Pepsico1_Contig16950.mrna1/Pepsico1_Contig16950.mrna2/Pepsico1_Contig17292.mrna1/Pepsico1_Contig29111.mrna2/Pepsico1_Contig29111.mrna3/Pepsico1_Contig29375.mrna1/Pepsico1_Contig29375.mrna2/Pepsico1_Contig30503.mrna1/Pepsico1_Contig30503.mrna2	9
GO:0055079	aluminum ion homeostasis	9/6473	10/42294	3.9547e-07	1.07693e-05	8.76561e-06	Pepsico1_Contig16950.mrna1/Pepsico1_Contig16950.mrna2/Pepsico1_Contig17292.mrna1/Pepsico1_Contig29111.mrna2/Pepsico1_Contig29111.mrna3/Pepsico1_Contig29375.mrna1/Pepsico1_Contig29375.mrna2/Pepsico1_Contig30503.mrna1/Pepsico1_Contig30503.mrna2	9
GO:1902602	aluminum ion transmembrane transport	9/6473	10/42294	3.9547e-07	1.07693e-05	8.76561e-06	Pepsico1_Contig16950.mrna1/Pepsico1_Contig16950.mrna2/Pepsico1_Contig17292.mrna1/Pepsico1_Contig29111.mrna2/Pepsico1_Contig29111.mrna3/Pepsico1_Contig29375.mrna1/Pepsico1_Contig29375.mrna2/Pepsico1_Contig30503.mrna1/Pepsico1_Contig30503.mrna2	9
GO:0000293	ferric-chelate reductase activity	17/6473	31/42294	4.11595e-07	1.07693e-05	8.76561e-06	Pepsico1_Contig14002.mrna1/Pepsico1_Contig16592.mrna1/Pepsico1_Contig17106.mrna1/Pepsico1_Contig17106.mrna2/Pepsico1_Contig17995.mrna1/Pepsico1_Contig18069.mrna1/Pepsico1_Contig19031.mrna1/Pepsico1_Contig19031.mrna2/Pepsico1_Contig25011.mrna1/Pepsico1_Contig26788.mrna1/Pepsico1_Contig27470.mrna1/Pepsico1_Contig27470.mrna2/Pepsico1_Contig30005.mrna1/Pepsico1_Contig30752.mrna1/Pepsico1_Contig30752.…	17
GO:0004356	glutamate-ammonia ligase activity	17/6473	31/42294	4.11595e-07	1.07693e-05	8.76561e-06	Pepsico1_Contig12449.mrna1/Pepsico1_Contig12449.mrna2/Pepsico1_Contig23296.mrna1/Pepsico1_Contig23296.mrna2/Pepsico1_Contig2541.mrna1/Pepsico1_Contig2541.mrna2/Pepsico1_Contig6897.mrna1/Pepsico1_Contig7235.mrna1/Pepsico1_Contig7235.mrna2/Pepsico1_Contig8092.mrna1/Pepsico1_Contig8284.mrna1/Pepsico1_Contig8284.mrna2/Pepsico1_Contig8326.mrna1/Pepsico1_Contig8494.mrna1/Pepsico1_Contig8494.mrna2/Pepsi…	17
GO:0016211	ammonia ligase activity	17/6473	31/42294	4.11595e-07	1.07693e-05	8.76561e-06	Pepsico1_Contig12449.mrna1/Pepsico1_Contig12449.mrna2/Pepsico1_Contig23296.mrna1/Pepsico1_Contig23296.mrna2/Pepsico1_Contig2541.mrna1/Pepsico1_Contig2541.mrna2/Pepsico1_Contig6897.mrna1/Pepsico1_Contig7235.mrna1/Pepsico1_Contig7235.mrna2/Pepsico1_Contig8092.mrna1/Pepsico1_Contig8284.mrna1/Pepsico1_Contig8284.mrna2/Pepsico1_Contig8326.mrna1/Pepsico1_Contig8494.mrna1/Pepsico1_Contig8494.mrna2/Pepsi…	17
GO:0016723	oxidoreductase activity, oxidizing metal ions, NAD or NADP as acceptor	17/6473	31/42294	4.11595e-07	1.07693e-05	8.76561e-06	Pepsico1_Contig14002.mrna1/Pepsico1_Contig16592.mrna1/Pepsico1_Contig17106.mrna1/Pepsico1_Contig17106.mrna2/Pepsico1_Contig17995.mrna1/Pepsico1_Contig18069.mrna1/Pepsico1_Contig19031.mrna1/Pepsico1_Contig19031.mrna2/Pepsico1_Contig25011.mrna1/Pepsico1_Contig26788.mrna1/Pepsico1_Contig27470.mrna1/Pepsico1_Contig27470.mrna2/Pepsico1_Contig30005.mrna1/Pepsico1_Contig30752.mrna1/Pepsico1_Contig30752.…	17
GO:0016880	acid-ammonia (or amide) ligase activity	17/6473	31/42294	4.11595e-07	1.07693e-05	8.76561e-06	Pepsico1_Contig12449.mrna1/Pepsico1_Contig12449.mrna2/Pepsico1_Contig23296.mrna1/Pepsico1_Contig23296.mrna2/Pepsico1_Contig2541.mrna1/Pepsico1_Contig2541.mrna2/Pepsico1_Contig6897.mrna1/Pepsico1_Contig7235.mrna1/Pepsico1_Contig7235.mrna2/Pepsico1_Contig8092.mrna1/Pepsico1_Contig8284.mrna1/Pepsico1_Contig8284.mrna2/Pepsico1_Contig8326.mrna1/Pepsico1_Contig8494.mrna1/Pepsico1_Contig8494.mrna2/Pepsi…	17
GO:0034389	lipid droplet organization	34/6473	93/42294	4.14987e-07	1.07693e-05	8.76561e-06	Pepsico1_Contig1522.mrna1/Pepsico1_Contig1666.mrna1/Pepsico1_Contig1704.mrna2/Pepsico1_Contig1743.mrna2/Pepsico1_Contig1813.mrna2/Pepsico1_Contig19334.mrna1/Pepsico1_Contig1980.mrna1/Pepsico1_Contig1.mrna2/Pepsico1_Contig2289.mrna2/Pepsico1_Contig2303.mrna2/Pepsico1_Contig2368.mrna1/Pepsico1_Contig2423.mrna1/Pepsico1_Contig2445.mrna1/Pepsico1_Contig2523.mrna1/Pepsico1_Contig2622.mrna2/Pepsico1_Co…	34
GO:0009581	detection of external stimulus	51/6473	166/42294	4.1541e-07	1.07693e-05	8.76561e-06	Pepsico1_Contig14588.mrna1/Pepsico1_Contig14921.mrna1/Pepsico1_Contig15117.mrna1/Pepsico1_Contig15117.mrna2/Pepsico1_Contig16740.mrna1/Pepsico1_Contig16740.mrna2/Pepsico1_Contig16825.mrna1/Pepsico1_Contig17260.mrna1/Pepsico1_Contig18277.mrna1/Pepsico1_Contig18328.mrna1/Pepsico1_Contig18511.mrna1/Pepsico1_Contig18581.mrna2/Pepsico1_Contig18859.mrna2/Pepsico1_Contig18859.mrna3/Pepsico1_Contig19058.…	51
GO:0009582	detection of abiotic stimulus	51/6473	166/42294	4.1541e-07	1.07693e-05	8.76561e-06	Pepsico1_Contig14588.mrna1/Pepsico1_Contig14921.mrna1/Pepsico1_Contig15117.mrna1/Pepsico1_Contig15117.mrna2/Pepsico1_Contig16740.mrna1/Pepsico1_Contig16740.mrna2/Pepsico1_Contig16825.mrna1/Pepsico1_Contig17260.mrna1/Pepsico1_Contig18277.mrna1/Pepsico1_Contig18328.mrna1/Pepsico1_Contig18511.mrna1/Pepsico1_Contig18581.mrna2/Pepsico1_Contig18859.mrna2/Pepsico1_Contig18859.mrna3/Pepsico1_Contig19058.…	51
GO:0003871	5-methyltetrahydropteroyltriglutamate-homocysteine S-methyltransferase activity	32/6473	85/42294	4.18199e-07	1.07693e-05	8.76561e-06	Pepsico1_Contig11273.mrna2/Pepsico1_Contig17249.mrna1/Pepsico1_Contig18646.mrna1/Pepsico1_Contig18711.mrna2/Pepsico1_Contig18816.mrna2/Pepsico1_Contig19120.mrna1/Pepsico1_Contig19228.mrna1/Pepsico1_Contig19267.mrna2/Pepsico1_Contig21690.mrna2/Pepsico1_Contig26221.mrna1/Pepsico1_Contig28543.mrna3/Pepsico1_Contig29155.mrna2/Pepsico1_Contig29407.mrna1/Pepsico1_Contig30097.mrna1/Pepsico1_Contig30114.…	32
GO:0008705	methionine synthase activity	32/6473	85/42294	4.18199e-07	1.07693e-05	8.76561e-06	Pepsico1_Contig11273.mrna2/Pepsico1_Contig17249.mrna1/Pepsico1_Contig18646.mrna1/Pepsico1_Contig18711.mrna2/Pepsico1_Contig18816.mrna2/Pepsico1_Contig19120.mrna1/Pepsico1_Contig19228.mrna1/Pepsico1_Contig19267.mrna2/Pepsico1_Contig21690.mrna2/Pepsico1_Contig26221.mrna1/Pepsico1_Contig28543.mrna3/Pepsico1_Contig29155.mrna2/Pepsico1_Contig29407.mrna1/Pepsico1_Contig30097.mrna1/Pepsico1_Contig30114.…	32
GO:0042084	5-methyltetrahydrofolate-dependent methyltransferase activity	32/6473	85/42294	4.18199e-07	1.07693e-05	8.76561e-06	Pepsico1_Contig11273.mrna2/Pepsico1_Contig17249.mrna1/Pepsico1_Contig18646.mrna1/Pepsico1_Contig18711.mrna2/Pepsico1_Contig18816.mrna2/Pepsico1_Contig19120.mrna1/Pepsico1_Contig19228.mrna1/Pepsico1_Contig19267.mrna2/Pepsico1_Contig21690.mrna2/Pepsico1_Contig26221.mrna1/Pepsico1_Contig28543.mrna3/Pepsico1_Contig29155.mrna2/Pepsico1_Contig29407.mrna1/Pepsico1_Contig30097.mrna1/Pepsico1_Contig30114.…	32
GO:0042085	5-methyltetrahydropteroyltri-L-glutamate-dependent methyltransferase activity	32/6473	85/42294	4.18199e-07	1.07693e-05	8.76561e-06	Pepsico1_Contig11273.mrna2/Pepsico1_Contig17249.mrna1/Pepsico1_Contig18646.mrna1/Pepsico1_Contig18711.mrna2/Pepsico1_Contig18816.mrna2/Pepsico1_Contig19120.mrna1/Pepsico1_Contig19228.mrna1/Pepsico1_Contig19267.mrna2/Pepsico1_Contig21690.mrna2/Pepsico1_Contig26221.mrna1/Pepsico1_Contig28543.mrna3/Pepsico1_Contig29155.mrna2/Pepsico1_Contig29407.mrna1/Pepsico1_Contig30097.mrna1/Pepsico1_Contig30114.…	32
GO:0008541	proteasome regulatory particle, lid subcomplex	33/6473	89/42294	4.18865e-07	1.07693e-05	8.76561e-06	Pepsico1_Contig10227.mrna2/Pepsico1_Contig10684.mrna3/Pepsico1_Contig10802.mrna2/Pepsico1_Contig12690.mrna2/Pepsico1_Contig13031.mrna2/Pepsico1_Contig19415.mrna2/Pepsico1_Contig19707.mrna2/Pepsico1_Contig19756.mrna1/Pepsico1_Contig19982.mrna3/Pepsico1_Contig20504.mrna1/Pepsico1_Contig21486.mrna2/Pepsico1_Contig23567.mrna2/Pepsico1_Contig23856.mrna2/Pepsico1_Contig2895.mrna1/Pepsico1_Contig3386.mr…	33
[truncated: 4,880 more rows]

## Sheet: Table S9
Table S9 The KEGG enrichment analysis result for arid adaptation
ID	Description	GeneRatio	BgRatio	pvalue	p.adjust	qvalue	geneID	Count
[truncated: 102 more rows]

## Sheet: Table S10
Table S10 Yield-related phenotypic data
Group	Number of accessions	spikelet number	Grain number per spike	panicle length (cm)	spikelet length (cm)	Grain weight per spike (g)
ONL	68	28.39 b	66.77 c	23.76 b	4.08 b	1.27 c
ONC	8	43.54 a	116.5 a	25.83 a	4.65 a	3.09 a
OH	19	43.51 a	80.81 b	23.77 ab	2.83 c	2.41 b

[truncated: 3 more sheets: Table S11, Table S12, Table S13]
